# Supplementary material for: Single-cell RNA sequencing reveals the potential mechanism of heterogeneity of immunomodulatory properties of foreskin and umbilical cord mesenchymal stromal cells
Source: Cell Biosci. 2022 Jul 22;12:115. doi: 10.1186/s13578-022-00848-w (PMC9306236; doi:10.1186/s13578-022-00848-w)
Supplement: Supplementary file 5 — Additional file 5. The table of the immune-related gene. [file 13578_2022_848_MOESM5_ESM.xls]

## Sheet: Sheet1
Gene: The symbol names of genes
Category: The immune categories of genes
Source: Where collecte these immune-related genes
Gene	Category	Source
AZGP1	Antigen processing and presentation	ImmPort database
B2M	Antigen processing and presentation	ImmPort database
CALR	Antigen processing and presentation	ImmPort database
CANX	Antigen processing and presentation	ImmPort database
CD1A	Antigen processing and presentation	ImmPort database
CD1B	Antigen processing and presentation	ImmPort database
CD1C	Antigen processing and presentation	ImmPort database
CD1D	Antigen processing and presentation	ImmPort database
CD1E	Antigen processing and presentation	ImmPort database
CD4	Antigen processing and presentation	ImmPort database
CD8A	Antigen processing and presentation	ImmPort database
CD8B	Antigen processing and presentation	ImmPort database
CD74	Antigen processing and presentation	ImmPort database
CREB1	Antigen processing and presentation	ImmPort database
CTSB	Antigen processing and presentation	ImmPort database
CTSE	Antigen processing and presentation	ImmPort database
CTSL	Antigen processing and presentation	ImmPort database
CTSS	Antigen processing and presentation	ImmPort database
FCER1G	Antigen processing and presentation	ImmPort database
FCGRT	Antigen processing and presentation	ImmPort database
PDIA3	Antigen processing and presentation	ImmPort database
HFE	Antigen processing and presentation	ImmPort database
HLA-A	Antigen processing and presentation	ImmPort database
HLA-B	Antigen processing and presentation	ImmPort database
HLA-C	Antigen processing and presentation	ImmPort database
HLA-DMA	Antigen processing and presentation	ImmPort database
HLA-DMB	Antigen processing and presentation	ImmPort database
HLA-DOA	Antigen processing and presentation	ImmPort database
HLA-DOB	Antigen processing and presentation	ImmPort database
HLA-DPA1	Antigen processing and presentation	ImmPort database
HLA-DPB1	Antigen processing and presentation	ImmPort database
HLA-DQA1	Antigen processing and presentation	ImmPort database
HLA-DQA2	Antigen processing and presentation	ImmPort database
HLA-DQB1	Antigen processing and presentation	ImmPort database
HLA-DRA	Antigen processing and presentation	ImmPort database
HLA-DRB1	Antigen processing and presentation	ImmPort database
HLA-DRB3	Antigen processing and presentation	ImmPort database
HLA-DRB4	Antigen processing and presentation	ImmPort database
HLA-DRB5	Antigen processing and presentation	ImmPort database
HLA-E	Antigen processing and presentation	ImmPort database
HLA-F	Antigen processing and presentation	ImmPort database
HLA-G	Antigen processing and presentation	ImmPort database
HLA-H	Antigen processing and presentation	ImmPort database
MR1	Antigen processing and presentation	ImmPort database
HSPA1A	Antigen processing and presentation	ImmPort database
HSPA1B	Antigen processing and presentation	ImmPort database
HSPA1L	Antigen processing and presentation	ImmPort database
HSPA2	Antigen processing and presentation	ImmPort database
HSPA4	Antigen processing and presentation	ImmPort database
HSPA5	Antigen processing and presentation	ImmPort database
HSPA6	Antimicrobials	ImmPort database
ORM1	Antimicrobials	ImmPort database
TNF	Antimicrobials	ImmPort database
CTSG	Antimicrobials	ImmPort database
PRTN3	Antimicrobials	ImmPort database
MAPK1	Antimicrobials	ImmPort database
PML	Antimicrobials	ImmPort database
AEN	Antimicrobials	ImmPort database
CYBB	Antimicrobials	ImmPort database
BPIFA2	Antimicrobials	ImmPort database
ISG20	Antimicrobials	ImmPort database
BCL3	Antimicrobials	ImmPort database
ISG20L2	Antimicrobials	ImmPort database
NOX5	Antimicrobials	ImmPort database
NOX3	Antimicrobials	ImmPort database
DUOX2	Antimicrobials	ImmPort database
TLR3	Antimicrobials	ImmPort database
TFRC	Antimicrobials	ImmPort database
IFIH1	Antimicrobials	ImmPort database
LRP1	Antimicrobials	ImmPort database
TRIM5	Antimicrobials	ImmPort database
IDO1	Antimicrobials	ImmPort database
GDF15	Antimicrobials	ImmPort database
NEDD4	Antimicrobials	ImmPort database
ADIPOQ	Antimicrobials	ImmPort database
STAT3	Antimicrobials	ImmPort database
STAT1	Antimicrobials	ImmPort database
IFNL2	Antimicrobials	ImmPort database
SOCS3	Antimicrobials	ImmPort database
SEMG1	Antimicrobials	ImmPort database
TNFSF10	Antimicrobials	ImmPort database
CCL20	Antimicrobials	ImmPort database
SOCS1	Antimicrobials	ImmPort database
RNASEL	Antimicrobials	ImmPort database
IRF1	Antimicrobials	ImmPort database
IL15	Antimicrobials	ImmPort database
APOBEC3F	Antimicrobials	ImmPort database
PLAAT4	Antimicrobials	ImmPort database
CHIT1	Antimicrobials	ImmPort database
IFNA1	Antimicrobials	ImmPort database
CD40	Antimicrobials	ImmPort database
TLR7	Antimicrobials	ImmPort database
PPIA	Antimicrobials	ImmPort database
HFE	Antimicrobials	ImmPort database
ZYX	Antimicrobials	ImmPort database
NLRX1	Antimicrobials	ImmPort database
PGC	Antimicrobials	ImmPort database
VEGFA	Antimicrobials	ImmPort database
IKBKE	Antimicrobials	ImmPort database
ISG15	Antimicrobials	ImmPort database
DHX58	Antimicrobials	ImmPort database
TNFAIP3	Antimicrobials	ImmPort database
TFR2	Antimicrobials	ImmPort database
FCN2	Antimicrobials	ImmPort database
MUC4	Antimicrobials	ImmPort database
F2R	Antimicrobials	ImmPort database
ELN	Antimicrobials	ImmPort database
IL27	Antimicrobials	ImmPort database
MAPT	Antimicrobials	ImmPort database
LYZ	Antimicrobials	ImmPort database
CCL5	Antimicrobials	ImmPort database
LEP	Antimicrobials	ImmPort database
CYLD	Antimicrobials	ImmPort database
KLKB1	Antimicrobials	ImmPort database
CST4	Antimicrobials	ImmPort database
CSRP1	Antimicrobials	ImmPort database
MAPK14	Antimicrobials	ImmPort database
JUN	Antimicrobials	ImmPort database
ITGAV	Antimicrobials	ImmPort database
IRF5	Antimicrobials	ImmPort database
CCR6	Antimicrobials	ImmPort database
IL12B	Antimicrobials	ImmPort database
TLR8	Antimicrobials	ImmPort database
GNLY	Antimicrobials	ImmPort database
CD81	Antimicrobials	ImmPort database
EIF2AK2	Antimicrobials	ImmPort database
APOM	Antimicrobials	ImmPort database
CACYBP	Antimicrobials	ImmPort database
NOD1	Antimicrobials	ImmPort database
MAPK8	Antimicrobials	ImmPort database
MAPK3	Antimicrobials	ImmPort database
BST2	Antimicrobials	ImmPort database
BPHL	Antimicrobials	ImmPort database
PLA2G2A	Antimicrobials	ImmPort database
GRN	Antimicrobials	ImmPort database
NEWENTRY	Antimicrobials	ImmPort database
PDGFRA	Antimicrobials	ImmPort database
GNAI1	Antimicrobials	ImmPort database
WNT5A	Antimicrobials	ImmPort database
FURIN	Antimicrobials	ImmPort database
ADAR	Antimicrobials	ImmPort database
TYK2	Antimicrobials	ImmPort database
NOS2	Antimicrobials	ImmPort database
TRAF3	Antimicrobials	ImmPort database
TPT1	Antimicrobials	ImmPort database
TPM2	Antimicrobials	ImmPort database
NEO1	Antimicrobials	ImmPort database
AHNAK	Antimicrobials	ImmPort database
TLR1	Antimicrobials	ImmPort database
TK2	Antimicrobials	ImmPort database
PRDX2	Antimicrobials	ImmPort database
MX2	Antimicrobials	ImmPort database
FGF2	Antimicrobials	ImmPort database
FGA	Antimicrobials	ImmPort database
TCF7L2	Antimicrobials	ImmPort database
F2RL1	Antimicrobials	ImmPort database
TKFC	Antimicrobials	ImmPort database
MSR1	Antimicrobials	ImmPort database
NFKBIZ	Antimicrobials	ImmPort database
LMBR1	Antimicrobials	ImmPort database
EPPIN	Antimicrobials	ImmPort database
SRC	Antimicrobials	ImmPort database
MPO	Antimicrobials	ImmPort database
ELAVL1	Antimicrobials	ImmPort database
ROBO3	Antimicrobials	ImmPort database
SP1	Antimicrobials	ImmPort database
SOD1	Antimicrobials	ImmPort database
PDF	Antimicrobials	ImmPort database
DLL4	Antimicrobials	ImmPort database
ECD	Antimicrobials	ImmPort database
SLC11A1	Antimicrobials	ImmPort database
DMBT1	Antimicrobials	ImmPort database
STING1	Antimicrobials	ImmPort database
SKIV2L	Antimicrobials	ImmPort database
SEMG2	Antimicrobials	ImmPort database
LTA	Antimicrobials	ImmPort database
DES	Antimicrobials	ImmPort database
DCK	Antimicrobials	ImmPort database
DAXX	Antimicrobials	ImmPort database
TNFRSF10A	Antimicrobials	ImmPort database
TNFRSF10B	Antimicrobials	ImmPort database
EED	Antimicrobials	ImmPort database
CCL4	Antimicrobials	ImmPort database
LIMS1	Antimicrobials	ImmPort database
LALBA	Antimicrobials	ImmPort database
APOBEC3H	Antimicrobials	ImmPort database
TMPRSS6	Antimicrobials	ImmPort database
SPINK5	Antimicrobials	ImmPort database
MARCO	Antimicrobials	ImmPort database
BECN1	Antimicrobials	ImmPort database
TNFSF11	Antimicrobials	ImmPort database
KNG1	Antimicrobials	ImmPort database
CSK	Antimicrobials	ImmPort database
KLRK1	Antimicrobials	ImmPort database
KCNH2	Antimicrobials	ImmPort database
JUND	Antimicrobials	ImmPort database
JAK1	Antimicrobials	ImmPort database
CREB1	Antimicrobials	ImmPort database
CLDN4	Antimicrobials	ImmPort database
CCL28	Antimicrobials	ImmPort database
RNASE3	Antimicrobials	ImmPort database
RN7SL1	Antimicrobials	ImmPort database
IRF7	Antimicrobials	ImmPort database
IREB2	Antimicrobials	ImmPort database
ILK	Antimicrobials	ImmPort database
IL18	Antimicrobials	ImmPort database
IL17A	Antimicrobials	ImmPort database
LTB4R	Antimicrobials	ImmPort database
APOBEC3A	Antimicrobials	ImmPort database
MASP2	Antimicrobials	ImmPort database
TRIM27	Antimicrobials	ImmPort database
RELA	Antimicrobials	ImmPort database
IL7R	Antimicrobials	ImmPort database
IL1A	Antimicrobials	ImmPort database
PTX3	Antimicrobials	ImmPort database
IFNAR2	Antimicrobials	ImmPort database
IFN1@	Antimicrobials	ImmPort database
SYTL1	Antimicrobials	ImmPort database
APOBEC3C	Antimicrobials	ImmPort database
DDX17	Antimicrobials	ImmPort database
PTGS2	Antimicrobials	ImmPort database
HTR1A	Antimicrobials	ImmPort database
SEPTIN7	Antimicrobials	ImmPort database
CD40LG	Antimicrobials	ImmPort database
CD14	Antimicrobials	ImmPort database
CD8A	Antimicrobials	ImmPort database
CD4	Antimicrobials	ImmPort database
MASP1	Antimicrobials	ImmPort database
PROC	Antimicrobials	ImmPort database
MAP2K2	Antimicrobials	ImmPort database
MAP2K1	Antimicrobials	ImmPort database
HRG	Antimicrobials	ImmPort database
NDRG1	Antimicrobials	ImmPort database
IRF9	Antimicrobials	ImmPort database
TRIM22	Antimicrobials	ImmPort database
LANCL1	Antimicrobials	ImmPort database
PPP4C	Antimicrobials	ImmPort database
HMOX1	Antimicrobials	ImmPort database
HMGB1	Antimicrobials	ImmPort database
HLA-B	Antimicrobials	ImmPort database
RNASE7	Antimicrobials	ImmPort database
ABCC4	Antimicrobials	ImmPort database
HGF	Antimicrobials	ImmPort database
HDAC1	Antimicrobials	ImmPort database
IFNLR1	Antimicrobials	ImmPort database
PLSCR1	Antimicrobials	ImmPort database
B2M	Antimicrobials	ImmPort database
BACH2	Antimicrobials	ImmPort database
TANK	Antimicrobials	ImmPort database
PIK3CG	Antimicrobials	ImmPort database
ARRB1	Antimicrobials	ImmPort database
RSAD2	Antimicrobials	ImmPort database
STAB2	Antimicrobials	ImmPort database
TBK1	Antimicrobials	ImmPort database
PDYN	Antimicrobials	ImmPort database
PDGFRB	Antimicrobials	ImmPort database
PDCD1	Antimicrobials	ImmPort database
PCSK2	Antimicrobials	ImmPort database
PCSK1	Antimicrobials	ImmPort database
ARG2	Antimicrobials	ImmPort database
AQP9	Antimicrobials	ImmPort database
FASLG	Antimicrobials	ImmPort database
APOH	Antimicrobials	ImmPort database
BIRC5	Antimicrobials	ImmPort database
ANXA6	Antimicrobials	ImmPort database
IL22	Antimicrobials	ImmPort database
VTN	Antimicrobials	ImmPort database
VIM	Antimicrobials	ImmPort database
VCAM1	Antimicrobials	ImmPort database
PRDX1	Antimicrobials	ImmPort database
GFAP	Antimicrobials	ImmPort database
GBP2	Antimicrobials	ImmPort database
ALB	Antimicrobials	ImmPort database
SLC29A3	Antimicrobials	ImmPort database
OAS1	Antimicrobials	ImmPort database
AGER	Antimicrobials	ImmPort database
UNC93B1	Antimicrobials	ImmPort database
TNFSF4	Antimicrobials	ImmPort database
NOS1	Antimicrobials	ImmPort database
ACTG1	Antimicrobials	ImmPort database
ACTA1	Antimicrobials	ImmPort database
ACO1	Antimicrobials	ImmPort database
SERPINA3	Antimicrobials	ImmPort database
CXCR1	Antimicrobials	ImmPort database
CCL15	Antimicrobials	ImmPort database
CCL14	Antimicrobials	ImmPort database
CCL4	Antimicrobials	ImmPort database
CCL16	Antimicrobials	ImmPort database
CCL19	Antimicrobials	ImmPort database
CCL13	Antimicrobials	ImmPort database
CCL18	Antimicrobials	ImmPort database
CCL17	Antimicrobials	ImmPort database
CCL26	Antimicrobials	ImmPort database
CCL22	Antimicrobials	ImmPort database
CCR3	Antimicrobials	ImmPort database
CCL28	Antimicrobials	ImmPort database
CCL4L1	Antimicrobials	ImmPort database
ACKR2	Antimicrobials	ImmPort database
CCR7	Antimicrobials	ImmPort database
CCL27	Antimicrobials	ImmPort database
CCR8	Antimicrobials	ImmPort database
ACKR4	Antimicrobials	ImmPort database
CCR10	Antimicrobials	ImmPort database
CCL2	Antimicrobials	ImmPort database
CCL21	Antimicrobials	ImmPort database
CCL7	Antimicrobials	ImmPort database
CCL5	Antimicrobials	ImmPort database
CCL3	Antimicrobials	ImmPort database
CCL20	Antimicrobials	ImmPort database
CCL11	Antimicrobials	ImmPort database
CCR5	Antimicrobials	ImmPort database
CCL23	Antimicrobials	ImmPort database
CCL25	Antimicrobials	ImmPort database
CCL1	Antimicrobials	ImmPort database
CCL3L3	Antimicrobials	ImmPort database
CCL4L2	Antimicrobials	ImmPort database
CXCL12	Antimicrobials	ImmPort database
XCL1	Antimicrobials	ImmPort database
CCL8	Antimicrobials	ImmPort database
CCL3L1	Antimicrobials	ImmPort database
CCR1	Antimicrobials	ImmPort database
CCL24	Antimicrobials	ImmPort database
XCL2	Antimicrobials	ImmPort database
CXCL1	Antimicrobials	ImmPort database
CXCL10	Antimicrobials	ImmPort database
CXCR4	Antimicrobials	ImmPort database
CXCL2	Antimicrobials	ImmPort database
CXCR6	Antimicrobials	ImmPort database
CCR4	Antimicrobials	ImmPort database
CXCL11	Antimicrobials	ImmPort database
TAFA5	Antimicrobials	ImmPort database
TAFA3	Antimicrobials	ImmPort database
TAFA4	Antimicrobials	ImmPort database
TAFA1	Antimicrobials	ImmPort database
TAFA2	Antimicrobials	ImmPort database
CCL15-CCL14	Antimicrobials	ImmPort database
IL6	Antimicrobials	ImmPort database
TNF	Antimicrobials	ImmPort database
IL1B	Antimicrobials	ImmPort database
IL18	Antimicrobials	ImmPort database
PTK2B	Antimicrobials	ImmPort database
VEGFA	Antimicrobials	ImmPort database
IL4	Antimicrobials	ImmPort database
CDH1	Antimicrobials	ImmPort database
CD40	Antimicrobials	ImmPort database
DEFB103B	Antimicrobials	ImmPort database
F2RL1	Antimicrobials	ImmPort database
MMP9	Antimicrobials	ImmPort database
LTBP1	Antimicrobials	ImmPort database
DEFB4A	Antimicrobials	ImmPort database
TNFSF10	Antimicrobials	ImmPort database
IL13	Antimicrobials	ImmPort database
IL10	Antimicrobials	ImmPort database
IL2	Antimicrobials	ImmPort database
PPARG	Antimicrobials	ImmPort database
FGR	Antimicrobials	ImmPort database
MIF	Antimicrobials	ImmPort database
CRP	Antimicrobials	ImmPort database
JAK2	Antimicrobials	ImmPort database
IL1A	Antimicrobials	ImmPort database
PTK2	Antimicrobials	ImmPort database
PTGDR	Antimicrobials	ImmPort database
CD86	Antimicrobials	ImmPort database
HCK	Antimicrobials	ImmPort database
ARRB1	Antimicrobials	ImmPort database
GNAI1	Antimicrobials	ImmPort database
VDR	Antimicrobials	ImmPort database
OLR1	Antimicrobials	ImmPort database
GRK2	Antimicrobials	ImmPort database
TXK	Antimicrobials	ImmPort database
RNASE2	Antimicrobials	ImmPort database
CD79A	Bcrsignalingpathway	ImmPort database
CD79B	Bcrsignalingpathway	ImmPort database
LYN	Bcrsignalingpathway	ImmPort database
SYK	Bcrsignalingpathway	ImmPort database
BTK	Bcrsignalingpathway	ImmPort database
BLNK	Bcrsignalingpathway	ImmPort database
VAV3	Bcrsignalingpathway	ImmPort database
VAV1	Bcrsignalingpathway	ImmPort database
VAV2	Bcrsignalingpathway	ImmPort database
RAC1	Bcrsignalingpathway	ImmPort database
RAC2	Bcrsignalingpathway	ImmPort database
RAC3	Bcrsignalingpathway	ImmPort database
PPP3CA	Bcrsignalingpathway	ImmPort database
PPP3CB	Bcrsignalingpathway	ImmPort database
PPP3CC	Bcrsignalingpathway	ImmPort database
CHP1	Bcrsignalingpathway	ImmPort database
PPP3R1	Bcrsignalingpathway	ImmPort database
PPP3R2	Bcrsignalingpathway	ImmPort database
CHP2	Bcrsignalingpathway	ImmPort database
NFAT5	Bcrsignalingpathway	ImmPort database
NFATC1	Bcrsignalingpathway	ImmPort database
NFATC2	Bcrsignalingpathway	ImmPort database
NFATC3	Bcrsignalingpathway	ImmPort database
NFATC4	Bcrsignalingpathway	ImmPort database
HRAS	Bcrsignalingpathway	ImmPort database
KRAS	Bcrsignalingpathway	ImmPort database
IGHD3-16	Bcrsignalingpathway	ImmPort database
IGHD3-22	Bcrsignalingpathway	ImmPort database
IGHD3-3	Bcrsignalingpathway	ImmPort database
IGHD3-9	Bcrsignalingpathway	ImmPort database
IGHD4-11	Bcrsignalingpathway	ImmPort database
IGHD4-17	Bcrsignalingpathway	ImmPort database
IGHD4-23	Bcrsignalingpathway	ImmPort database
IGHD4-4	Bcrsignalingpathway	ImmPort database
IGHD5-12	Bcrsignalingpathway	ImmPort database
IGHD5-18	Bcrsignalingpathway	ImmPort database
IGHD5-24	Bcrsignalingpathway	ImmPort database
IGHD5-5	Bcrsignalingpathway	ImmPort database
IGHD6-13	Bcrsignalingpathway	ImmPort database
IGHD6-19	Bcrsignalingpathway	ImmPort database
IGHD6-25	Bcrsignalingpathway	ImmPort database
IGHD6-6	Bcrsignalingpathway	ImmPort database
IGHD7-27	Bcrsignalingpathway	ImmPort database
IGHE	Bcrsignalingpathway	ImmPort database
IGHG1	Bcrsignalingpathway	ImmPort database
IGHG2	Bcrsignalingpathway	ImmPort database
IGHG3	Bcrsignalingpathway	ImmPort database
IGHG4	Bcrsignalingpathway	ImmPort database
IGHJ1	Bcrsignalingpathway	ImmPort database
IGHJ2	Bcrsignalingpathway	ImmPort database
IGHJ3	Bcrsignalingpathway	ImmPort database
IGHJ4	Bcrsignalingpathway	ImmPort database
IGHJ5	Bcrsignalingpathway	ImmPort database
IGHJ6	Bcrsignalingpathway	ImmPort database
IGHM	Bcrsignalingpathway	ImmPort database
IGH	Bcrsignalingpathway	ImmPort database
IGHV1-18	Bcrsignalingpathway	ImmPort database
IGHV1-2	Bcrsignalingpathway	ImmPort database
IGHV1-24	Bcrsignalingpathway	ImmPort database
IGHV1-3	Bcrsignalingpathway	ImmPort database
IGHV1-45	Bcrsignalingpathway	ImmPort database
IGHV1-46	Bcrsignalingpathway	ImmPort database
IGHV1-58	Bcrsignalingpathway	ImmPort database
IGHV1-69	Bcrsignalingpathway	ImmPort database
IGHV1-8	Bcrsignalingpathway	ImmPort database
IGHV1-38-4	Bcrsignalingpathway	ImmPort database
IGHV1-69-2	Bcrsignalingpathway	ImmPort database
IGHV2-26	Bcrsignalingpathway	ImmPort database
IGHV2-5	Bcrsignalingpathway	ImmPort database
IGHV2-70	Bcrsignalingpathway	ImmPort database
IGHV3-11	Bcrsignalingpathway	ImmPort database
IGHV3-13	Bcrsignalingpathway	ImmPort database
IGHV3-15	Bcrsignalingpathway	ImmPort database
IGHV3-16	Bcrsignalingpathway	ImmPort database
IGHV3-20	Bcrsignalingpathway	ImmPort database
IGHV3-21	Bcrsignalingpathway	ImmPort database
IGHV3-23	Bcrsignalingpathway	ImmPort database
IGHV3-30	Bcrsignalingpathway	ImmPort database
IGHV3-30-3	Bcrsignalingpathway	ImmPort database
IGHV3-30-5	Bcrsignalingpathway	ImmPort database
IGHV3-33	Bcrsignalingpathway	ImmPort database
IGHV3-35	Bcrsignalingpathway	ImmPort database
IGHV3-38	Bcrsignalingpathway	ImmPort database
IGHV3-43	Bcrsignalingpathway	ImmPort database
IGHV3-48	Bcrsignalingpathway	ImmPort database
IGHV3-49	Bcrsignalingpathway	ImmPort database
IGHV3-53	Bcrsignalingpathway	ImmPort database
IGHV3-64	Bcrsignalingpathway	ImmPort database
IGHV3-66	Bcrsignalingpathway	ImmPort database
IGHV3-7	Bcrsignalingpathway	ImmPort database
IGHV3-72	Bcrsignalingpathway	ImmPort database
IGHV3-73	Bcrsignalingpathway	ImmPort database
IGHV3-74	Bcrsignalingpathway	ImmPort database
IGHV3-9	Bcrsignalingpathway	ImmPort database
IGHV3-38-3	Bcrsignalingpathway	ImmPort database
IGHV3-69-1	Bcrsignalingpathway	ImmPort database
IGHV4-28	Bcrsignalingpathway	ImmPort database
IGHV4-30-1	Bcrsignalingpathway	ImmPort database
IGHV4-30-2	Bcrsignalingpathway	ImmPort database
IGHV4-30-4	Bcrsignalingpathway	ImmPort database
IGHV4-31	Bcrsignalingpathway	ImmPort database
IGHV4-34	Bcrsignalingpathway	ImmPort database
IGHV4-39	Bcrsignalingpathway	ImmPort database
IGHV4-4	Bcrsignalingpathway	ImmPort database
IGHV4-59	Bcrsignalingpathway	ImmPort database
IGHV4-61	Bcrsignalingpathway	ImmPort database
IGHV4-38-2	Bcrsignalingpathway	ImmPort database
IGHV5-51	Bcrsignalingpathway	ImmPort database
IGHV5-10-1	Bcrsignalingpathway	ImmPort database
IGHV6-1	Bcrsignalingpathway	ImmPort database
IGHV7-4-1	Bcrsignalingpathway	ImmPort database
IGHV7-81	Bcrsignalingpathway	ImmPort database
IGK	Bcrsignalingpathway	ImmPort database
IGKC	Bcrsignalingpathway	ImmPort database
IGKDEL	Bcrsignalingpathway	ImmPort database
IGKJ	Bcrsignalingpathway	ImmPort database
IGKJ1	Bcrsignalingpathway	ImmPort database
IGKJ2	Bcrsignalingpathway	ImmPort database
IGKJ3	Bcrsignalingpathway	ImmPort database
IGKJ4	Bcrsignalingpathway	ImmPort database
IGKJ5	Bcrsignalingpathway	ImmPort database
IGKV@	Bcrsignalingpathway	ImmPort database
IGKV1-12	Bcrsignalingpathway	ImmPort database
IGKV1-13	Bcrsignalingpathway	ImmPort database
IGKV1-16	Bcrsignalingpathway	ImmPort database
IGKV1-17	Bcrsignalingpathway	ImmPort database
IGKV1-27	Bcrsignalingpathway	ImmPort database
IGKV1-33	Bcrsignalingpathway	ImmPort database
IGKV1-37	Bcrsignalingpathway	ImmPort database
IGKV1-39	Bcrsignalingpathway	ImmPort database
IGKV1-5	Bcrsignalingpathway	ImmPort database
IGKV1-6	Bcrsignalingpathway	ImmPort database
IGKV1-8	Bcrsignalingpathway	ImmPort database
IGKV1-9	Bcrsignalingpathway	ImmPort database
IGKV1D-12	Bcrsignalingpathway	ImmPort database
IGKV1D-13	Bcrsignalingpathway	ImmPort database
IGKV1D-16	Bcrsignalingpathway	ImmPort database
IGKV1D-17	Bcrsignalingpathway	ImmPort database
IGKV1D-33	Bcrsignalingpathway	ImmPort database
IGKV1D-37	Bcrsignalingpathway	ImmPort database
IGKV1D-39	Bcrsignalingpathway	ImmPort database
IGKV1D-42	Bcrsignalingpathway	ImmPort database
IGKV1D-43	Bcrsignalingpathway	ImmPort database
IGKV1D-8	Bcrsignalingpathway	ImmPort database
IGKV2-24	Bcrsignalingpathway	ImmPort database
IGKV2-28	Bcrsignalingpathway	ImmPort database
IGKV2-30	Bcrsignalingpathway	ImmPort database
IGKV2-40	Bcrsignalingpathway	ImmPort database
IGKV2D-24	Bcrsignalingpathway	ImmPort database
IGKV2D-28	Bcrsignalingpathway	ImmPort database
IGKV2D-29	Bcrsignalingpathway	ImmPort database
IGKV2D-30	Bcrsignalingpathway	ImmPort database
IGKV2D-40	Bcrsignalingpathway	ImmPort database
IGKV3-11	Bcrsignalingpathway	ImmPort database
IGKV3-15	Bcrsignalingpathway	ImmPort database
IGKV3-20	Bcrsignalingpathway	ImmPort database
IGKV3-7	Bcrsignalingpathway	ImmPort database
IGKV3D-11	Bcrsignalingpathway	ImmPort database
IGKV3D-15	Bcrsignalingpathway	ImmPort database
IGKV3D-20	Bcrsignalingpathway	ImmPort database
IGKV3D-7	Bcrsignalingpathway	ImmPort database
IGKV4-1	Bcrsignalingpathway	ImmPort database
IGKV5-2	Bcrsignalingpathway	ImmPort database
IGKV6-21	Bcrsignalingpathway	ImmPort database
IGKV6D-21	Bcrsignalingpathway	ImmPort database
IGKV6D-41	Bcrsignalingpathway	ImmPort database
IGL	Bcrsignalingpathway	ImmPort database
IGLC1	Bcrsignalingpathway	ImmPort database
IGLC2	Bcrsignalingpathway	ImmPort database
IGLC3	Bcrsignalingpathway	ImmPort database
IGLC6	Bcrsignalingpathway	ImmPort database
IGLC7	Bcrsignalingpathway	ImmPort database
IGLJ	Bcrsignalingpathway	ImmPort database
IGLJ1	Bcrsignalingpathway	ImmPort database
IGLJ2	Bcrsignalingpathway	ImmPort database
IGLJ3	Bcrsignalingpathway	ImmPort database
IGLJ4	Bcrsignalingpathway	ImmPort database
IGLJ5	Bcrsignalingpathway	ImmPort database
IGLJ6	Bcrsignalingpathway	ImmPort database
IGLJ7	Bcrsignalingpathway	ImmPort database
IGLV@	Bcrsignalingpathway	ImmPort database
IGLV1-36	Bcrsignalingpathway	ImmPort database
IGLV1-40	Bcrsignalingpathway	ImmPort database
IGLV1-44	Bcrsignalingpathway	ImmPort database
IGLV1-47	Bcrsignalingpathway	ImmPort database
IGLV1-50	Bcrsignalingpathway	ImmPort database
IGLV1-51	Bcrsignalingpathway	ImmPort database
IGLV10-54	Bcrsignalingpathway	ImmPort database
IGLV11-55	Bcrsignalingpathway	ImmPort database
IGLV2-11	Bcrsignalingpathway	ImmPort database
IGLV2-14	Bcrsignalingpathway	ImmPort database
IGLV2-18	Bcrsignalingpathway	ImmPort database
IGLV2-23	Bcrsignalingpathway	ImmPort database
IGLV2-33	Bcrsignalingpathway	ImmPort database
IGLV2-8	Bcrsignalingpathway	ImmPort database
IGLV3-1	Bcrsignalingpathway	ImmPort database
IGLV3-10	Bcrsignalingpathway	ImmPort database
IGLV3-12	Bcrsignalingpathway	ImmPort database
IGLV3-16	Bcrsignalingpathway	ImmPort database
IGLV3-19	Bcrsignalingpathway	ImmPort database
IGLV3-21	Bcrsignalingpathway	ImmPort database
IGLV3-22	Bcrsignalingpathway	ImmPort database
IGLV3-25	Bcrsignalingpathway	ImmPort database
IGLV3-27	Bcrsignalingpathway	ImmPort database
IGLV3-32	Bcrsignalingpathway	ImmPort database
IGLV3-9	Bcrsignalingpathway	ImmPort database
IGLV4-3	Bcrsignalingpathway	ImmPort database
IGLV4-60	Bcrsignalingpathway	ImmPort database
IGLV4-69	Bcrsignalingpathway	ImmPort database
IGLV5-37	Bcrsignalingpathway	ImmPort database
IGLV5-39	Bcrsignalingpathway	ImmPort database
IGLV5-45	Bcrsignalingpathway	ImmPort database
IGLV5-48	Bcrsignalingpathway	ImmPort database
IGLV5-52	Bcrsignalingpathway	ImmPort database
IGLV6-57	Bcrsignalingpathway	ImmPort database
IGLV7-43	Bcrsignalingpathway	ImmPort database
IGLV7-46	Bcrsignalingpathway	ImmPort database
IGLV8-61	Bcrsignalingpathway	ImmPort database
IGLV9-49	Bcrsignalingpathway	ImmPort database
C3	Chemokines	ImmPort database
C5	Chemokines	ImmPort database
CAMP	Chemokines	ImmPort database
CCL1	Chemokines	ImmPort database
CCL11	Chemokines	ImmPort database
CCL13	Chemokines	ImmPort database
CCL14	Chemokines	ImmPort database
CCL15-CCL14	Chemokines	ImmPort database
CCL15	Chemokines	ImmPort database
CCL16	Chemokines	ImmPort database
CCL17	Chemokines	ImmPort database
CCL18	Chemokines	ImmPort database
CCL19	Chemokines	ImmPort database
CCL2	Chemokines	ImmPort database
CCL20	Chemokines	ImmPort database
CCL21	Chemokines	ImmPort database
CCL22	Chemokines	ImmPort database
CCL23	Chemokines	ImmPort database
CCL24	Chemokines	ImmPort database
CCL25	Chemokines	ImmPort database
CCL26	Chemokines	ImmPort database
CCL27	Chemokines	ImmPort database
CCL28	Chemokines	ImmPort database
CCL3	Chemokines	ImmPort database
CCL3L1	Chemokines	ImmPort database
CCL3P1	Chemokines	ImmPort database
CCL3L3	Chemokines	ImmPort database
CCL4	Chemokines	ImmPort database
CCL4L2	Chemokines	ImmPort database
CCL4L1	Chemokines	ImmPort database
CCL5	Chemokines	ImmPort database
CCL7	Chemokines	ImmPort database
CCL8	Chemokines	ImmPort database
CKLF	Chemokines	ImmPort database
CMA1	Chemokines	ImmPort database
CTSG	Chemokines	ImmPort database
CX3CL1	Chemokines	ImmPort database
CXCL1	Chemokines	ImmPort database
CXCL10	Chemokines	ImmPort database
CXCL11	Chemokines	ImmPort database
CXCL12	Chemokines	ImmPort database
CXCL13	Chemokines	ImmPort database
CXCL14	Chemokines	ImmPort database
CXCL16	Chemokines	ImmPort database
CXCL17	Chemokines	ImmPort database
CXCL2	Chemokines	ImmPort database
CXCL3	Chemokines	ImmPort database
CXCL5	Chemokines	ImmPort database
CXCL6	Chemokines	ImmPort database
CXCL9	Chemokines	ImmPort database
CCN1	Chemokines	ImmPort database
DEFA1	Chemokines	ImmPort database
DEFA3	Chemokines	ImmPort database
DEFA5	Chemokines	ImmPort database
DEFB1	Chemokines	ImmPort database
DEFB103B	Chemokines	ImmPort database
DEFB104A	Chemokines	ImmPort database
DEFB4A	Chemokines	ImmPort database
EDN1	Chemokines	ImmPort database
EDN2	Chemokines	ImmPort database
EDN3	Chemokines	ImmPort database
FGF10	Chemokines	ImmPort database
FGF2	Chemokines	ImmPort database
HTN3	Chemokines	ImmPort database
CXCL8	Chemokines	ImmPort database
LECT2	Chemokines	ImmPort database
PF4	Chemokines	ImmPort database
PF4V1	Chemokines	ImmPort database
PLAU	Chemokines	ImmPort database
PPBP	Chemokines	ImmPort database
PPBPP1	Chemokines	ImmPort database
PROK2	Chemokines	ImmPort database
RNASE2	Chemokines	ImmPort database
SAA1	Chemokines	ImmPort database
SAA2	Chemokines	ImmPort database
SBDS	Chemokines	ImmPort database
SEMA3A	Chemokines	ImmPort database
SEMA3B	Chemokines	ImmPort database
SEMA3C	Chemokines	ImmPort database
SEMA3D	Chemokines	ImmPort database
SEMA3E	Chemokines	ImmPort database
SEMA3F	Chemokines	ImmPort database
SEMA3G	Chemokines	ImmPort database
SEMA4A	Chemokines	ImmPort database
SEMA4B	Chemokines	ImmPort database
SEMA4C	Chemokines	ImmPort database
SEMA4D	Chemokines	ImmPort database
SEMA4F	Chemokines	ImmPort database
SEMA4G	Chemokines	ImmPort database
SEMA5A	Chemokines	ImmPort database
SEMA5B	Chemokines	ImmPort database
SEMA6A	Chemokines	ImmPort database
SEMA6B	Chemokines	ImmPort database
SEMA6C	Chemokines	ImmPort database
SEMA6D	Chemokines	ImmPort database
SEMA7A	Chemokines	ImmPort database
SLIT1	Chemokines	ImmPort database
SLIT2	Chemokines	ImmPort database
TNC	Chemokines	ImmPort database
TYMP	Chemokines	ImmPort database
XCL1	Chemokines	ImmPort database
XCL2	Chemokines	ImmPort database
C5AR1	Chemokine receptors	ImmPort database
ACKR2	Chemokine receptors	ImmPort database
CCR1	Chemokine receptors	ImmPort database
CCR10	Chemokine receptors	ImmPort database
CCR3	Chemokine receptors	ImmPort database
CCR4	Chemokine receptors	ImmPort database
CCR5	Chemokine receptors	ImmPort database
CCR6	Chemokine receptors	ImmPort database
CCR7	Chemokine receptors	ImmPort database
CCR8	Chemokine receptors	ImmPort database
CCR9	Chemokine receptors	ImmPort database
ACKR4	Chemokine receptors	ImmPort database
CCRL2	Chemokine receptors	ImmPort database
CMKLR1	Chemokine receptors	ImmPort database
CX3CR1	Chemokine receptors	ImmPort database
CXCR3	Chemokine receptors	ImmPort database
CXCR4	Chemokine receptors	ImmPort database
CXCR5	Chemokine receptors	ImmPort database
CXCR6	Chemokine receptors	ImmPort database
ACKR3	Chemokine receptors	ImmPort database
CYSLTR1	Chemokine receptors	ImmPort database
CYSLTR2	Chemokine receptors	ImmPort database
ACKR1	Chemokine receptors	ImmPort database
EDNRA	Chemokine receptors	ImmPort database
EDNRB	Chemokine receptors	ImmPort database
FPR1	Chemokine receptors	ImmPort database
FPR2	Chemokine receptors	ImmPort database
FPR2	Chemokine receptors	ImmPort database
GPR17	Chemokine receptors	ImmPort database
GPR32	Chemokine receptors	ImmPort database
GPR33	Chemokine receptors	ImmPort database
PTGDR2	Chemokine receptors	ImmPort database
C5AR2	Chemokine receptors	ImmPort database
CXCR1	Chemokine receptors	ImmPort database
CXCR2	Chemokine receptors	ImmPort database
LTB4R	Chemokine receptors	ImmPort database
LTB4R2	Chemokine receptors	ImmPort database
PLAUR	Chemokine receptors	ImmPort database
PLXNA1	Chemokine receptors	ImmPort database
PLXNA2	Chemokine receptors	ImmPort database
PLXNA3	Chemokine receptors	ImmPort database
PLXNA4	Chemokine receptors	ImmPort database
PLXNB1	Chemokine receptors	ImmPort database
PLXNB2	Chemokine receptors	ImmPort database
PLXNB3	Chemokine receptors	ImmPort database
PLXNC1	Chemokine receptors	ImmPort database
PLXND1	Chemokine receptors	ImmPort database
PTAFR	Chemokine receptors	ImmPort database
ROBO1	Chemokine receptors	ImmPort database
ROBO2	Chemokine receptors	ImmPort database
ROBO3	Chemokine receptors	ImmPort database
RXFP3	Chemokine receptors	ImmPort database
XCR1	Chemokine receptors	ImmPort database
ADIPOQ	Cytokines	ImmPort database
ADM	Cytokines	ImmPort database
ADM2	Cytokines	ImmPort database
AGRP	Cytokines	ImmPort database
AGT	Cytokines	ImmPort database
AMBN	Cytokines	ImmPort database
AMELX	Cytokines	ImmPort database
AMH	Cytokines	ImmPort database
ANGPTL5	Cytokines	ImmPort database
ANGPTL7	Cytokines	ImmPort database
APLN	Cytokines	ImmPort database
AREG	Cytokines	ImmPort database
MANF	Cytokines	ImmPort database
CDNF	Cytokines	ImmPort database
ARTN	Cytokines	ImmPort database
AVP	Cytokines	ImmPort database
AZU1	Cytokines	ImmPort database
BDNF	Cytokines	ImmPort database
BMP1	Cytokines	ImmPort database
BMP10	Cytokines	ImmPort database
BMP15	Cytokines	ImmPort database
BMP2	Cytokines	ImmPort database
BMP3	Cytokines	ImmPort database
BMP4	Cytokines	ImmPort database
BMP5	Cytokines	ImmPort database
BMP6	Cytokines	ImmPort database
BMP7	Cytokines	ImmPort database
BMP8A	Cytokines	ImmPort database
BMP8B	Cytokines	ImmPort database
BTC	Cytokines	ImmPort database
MYDGF	Cytokines	ImmPort database
C3	Cytokines	ImmPort database
C5	Cytokines	ImmPort database
CALCA	Cytokines	ImmPort database
CALCB	Cytokines	ImmPort database
CAMP	Cytokines	ImmPort database
CAT	Cytokines	ImmPort database
CCK	Cytokines	ImmPort database
CCL1	Cytokines	ImmPort database
CCL11	Cytokines	ImmPort database
CCL13	Cytokines	ImmPort database
CCL14	Cytokines	ImmPort database
CCL15-CCL14	Cytokines	ImmPort database
CCL15	Cytokines	ImmPort database
CCL16	Cytokines	ImmPort database
CCL17	Cytokines	ImmPort database
CCL18	Cytokines	ImmPort database
CCL19	Cytokines	ImmPort database
CCL2	Cytokines	ImmPort database
CCL20	Cytokines	ImmPort database
CCL21	Cytokines	ImmPort database
CCL22	Cytokines	ImmPort database
CCL23	Cytokines	ImmPort database
CCL24	Cytokines	ImmPort database
CCL25	Cytokines	ImmPort database
CCL26	Cytokines	ImmPort database
CCL27	Cytokines	ImmPort database
CCL28	Cytokines	ImmPort database
CCL3	Cytokines	ImmPort database
CCL3L1	Cytokines	ImmPort database
CCL3P1	Cytokines	ImmPort database
CCL3L3	Cytokines	ImmPort database
CCL4	Cytokines	ImmPort database
CCL4L2	Cytokines	ImmPort database
CCL4L1	Cytokines	ImmPort database
CCL5	Cytokines	ImmPort database
CCL7	Cytokines	ImmPort database
CCL8	Cytokines	ImmPort database
CD320	Cytokines	ImmPort database
CD40LG	Cytokines	ImmPort database
CD70	Cytokines	ImmPort database
ADA2	Cytokines	ImmPort database
CER1	Cytokines	ImmPort database
CGA	Cytokines	ImmPort database
CGB3	Cytokines	ImmPort database
CGB1	Cytokines	ImmPort database
CGB2	Cytokines	ImmPort database
CGB5	Cytokines	ImmPort database
CGB7	Cytokines	ImmPort database
CGB8	Cytokines	ImmPort database
CHGA	Cytokines	ImmPort database
CHGB	Cytokines	ImmPort database
CKLF	Cytokines	ImmPort database
CLCF1	Cytokines	ImmPort database
CLEC11A	Cytokines	ImmPort database
CMA1	Cytokines	ImmPort database
CMTM1	Cytokines	ImmPort database
CMTM2	Cytokines	ImmPort database
CMTM3	Cytokines	ImmPort database
CMTM4	Cytokines	ImmPort database
CMTM5	Cytokines	ImmPort database
CMTM6	Cytokines	ImmPort database
CMTM7	Cytokines	ImmPort database
CMTM8	Cytokines	ImmPort database
CNTF	Cytokines	ImmPort database
CORT	Cytokines	ImmPort database
CRH	Cytokines	ImmPort database
CSF1	Cytokines	ImmPort database
CSF2	Cytokines	ImmPort database
CSF3	Cytokines	ImmPort database
CSH1	Cytokines	ImmPort database
CSH2	Cytokines	ImmPort database
CSHL1	Cytokines	ImmPort database
CSPG5	Cytokines	ImmPort database
CTF1	Cytokines	ImmPort database
CCN2	Cytokines	ImmPort database
CTSG	Cytokines	ImmPort database
CX3CL1	Cytokines	ImmPort database
CXCL1	Cytokines	ImmPort database
CXCL10	Cytokines	ImmPort database
CXCL11	Cytokines	ImmPort database
CXCL12	Cytokines	ImmPort database
CXCL13	Cytokines	ImmPort database
CXCL14	Cytokines	ImmPort database
CXCL16	Cytokines	ImmPort database
CXCL17	Cytokines	ImmPort database
CXCL2	Cytokines	ImmPort database
CXCL3	Cytokines	ImmPort database
CXCL5	Cytokines	ImmPort database
CXCL6	Cytokines	ImmPort database
CXCL9	Cytokines	ImmPort database
CCN1	Cytokines	ImmPort database
DEFA1	Cytokines	ImmPort database
DEFA3	Cytokines	ImmPort database
DEFA5	Cytokines	ImmPort database
DEFB1	Cytokines	ImmPort database
DEFB103B	Cytokines	ImmPort database
DEFB104A	Cytokines	ImmPort database
DEFB4A	Cytokines	ImmPort database
DKK1	Cytokines	ImmPort database
EBI3	Cytokines	ImmPort database
EDN1	Cytokines	ImmPort database
EDN2	Cytokines	ImmPort database
EDN3	Cytokines	ImmPort database
EGF	Cytokines	ImmPort database
EPGN	Cytokines	ImmPort database
EPO	Cytokines	ImmPort database
EREG	Cytokines	ImmPort database
ESM1	Cytokines	ImmPort database
FAM3B	Cytokines	ImmPort database
FAM3C	Cytokines	ImmPort database
FAM3D	Cytokines	ImmPort database
FASLG	Cytokines	ImmPort database
FGF1	Cytokines	ImmPort database
FGF10	Cytokines	ImmPort database
FGF11	Cytokines	ImmPort database
FGF12	Cytokines	ImmPort database
FGF13	Cytokines	ImmPort database
FGF14	Cytokines	ImmPort database
FGF16	Cytokines	ImmPort database
FGF17	Cytokines	ImmPort database
FGF18	Cytokines	ImmPort database
FGF19	Cytokines	ImmPort database
FGF2	Cytokines	ImmPort database
FGF20	Cytokines	ImmPort database
FGF21	Cytokines	ImmPort database
FGF22	Cytokines	ImmPort database
FGF23	Cytokines	ImmPort database
FGF3	Cytokines	ImmPort database
FGF4	Cytokines	ImmPort database
FGF5	Cytokines	ImmPort database
FGF6	Cytokines	ImmPort database
FGF7	Cytokines	ImmPort database
FGF8	Cytokines	ImmPort database
FGF9	Cytokines	ImmPort database
VEGFD	Cytokines	ImmPort database
FIGNL2	Cytokines	ImmPort database
FLT3LG	Cytokines	ImmPort database
FSHB	Cytokines	ImmPort database
GAL	Cytokines	ImmPort database
GALP	Cytokines	ImmPort database
GAST	Cytokines	ImmPort database
GCG	Cytokines	ImmPort database
GDF1	Cytokines	ImmPort database
GDF10	Cytokines	ImmPort database
GDF11	Cytokines	ImmPort database
GDF15	Cytokines	ImmPort database
GDF2	Cytokines	ImmPort database
GDF3	Cytokines	ImmPort database
GDF5	Cytokines	ImmPort database
GDF6	Cytokines	ImmPort database
GDF7	Cytokines	ImmPort database
GDF9	Cytokines	ImmPort database
GDNF	Cytokines	ImmPort database
GH1	Cytokines	ImmPort database
GH2	Cytokines	ImmPort database
GHRH	Cytokines	ImmPort database
GHRL	Cytokines	ImmPort database
GIP	Cytokines	ImmPort database
GKN1	Cytokines	ImmPort database
GMFB	Cytokines	ImmPort database
GMFG	Cytokines	ImmPort database
GNRH1	Cytokines	ImmPort database
GNRH2	Cytokines	ImmPort database
GPHA2	Cytokines	ImmPort database
GPHB5	Cytokines	ImmPort database
GPI	Cytokines	ImmPort database
GREM1	Cytokines	ImmPort database
GREM2	Cytokines	ImmPort database
GRN	Cytokines	ImmPort database
GRP	Cytokines	ImmPort database
GUCA2A	Cytokines	ImmPort database
HAMP	Cytokines	ImmPort database
HBEGF	Cytokines	ImmPort database
HDGF	Cytokines	ImmPort database
HDGFL3	Cytokines	ImmPort database
HGF	Cytokines	ImmPort database
HTN3	Cytokines	ImmPort database
IAPP	Cytokines	ImmPort database
IFNA1	Cytokines	ImmPort database
IFNA10	Cytokines	ImmPort database
IFNA13	Cytokines	ImmPort database
IFNA14	Cytokines	ImmPort database
IFNA16	Cytokines	ImmPort database
IFNA17	Cytokines	ImmPort database
IFNA2	Cytokines	ImmPort database
IFNA21	Cytokines	ImmPort database
IFNA4	Cytokines	ImmPort database
IFNA5	Cytokines	ImmPort database
IFNA6	Cytokines	ImmPort database
IFNA7	Cytokines	ImmPort database
IFNA8	Cytokines	ImmPort database
IFNB1	Cytokines	ImmPort database
IFNE	Cytokines	ImmPort database
IFNG	Cytokines	ImmPort database
IFNK	Cytokines	ImmPort database
IFNW1	Cytokines	ImmPort database
IGF1	Cytokines	ImmPort database
IGF2	Cytokines	ImmPort database
IL10	Cytokines	ImmPort database
IL11	Cytokines	ImmPort database
IL12A	Cytokines	ImmPort database
IL12B	Cytokines	ImmPort database
IL13	Cytokines	ImmPort database
IL15	Cytokines	ImmPort database
IL16	Cytokines	ImmPort database
IL17A	Cytokines	ImmPort database
IL17B	Cytokines	ImmPort database
IL17C	Cytokines	ImmPort database
IL17D	Cytokines	ImmPort database
IL17F	Cytokines	ImmPort database
IL18	Cytokines	ImmPort database
IL19	Cytokines	ImmPort database
IL1A	Cytokines	ImmPort database
IL1B	Cytokines	ImmPort database
IL1F10	Cytokines	ImmPort database
IL36RN	Cytokines	ImmPort database
IL36A	Cytokines	ImmPort database
IL37	Cytokines	ImmPort database
IL36B	Cytokines	ImmPort database
IL36G	Cytokines	ImmPort database
IL1RN	Cytokines	ImmPort database
IL2	Cytokines	ImmPort database
IL20	Cytokines	ImmPort database
IL21	Cytokines	ImmPort database
IL22	Cytokines	ImmPort database
IL23A	Cytokines	ImmPort database
IL24	Cytokines	ImmPort database
IL25	Cytokines	ImmPort database
IL26	Cytokines	ImmPort database
IL27	Cytokines	ImmPort database
IFNL2	Cytokines	ImmPort database
IFNL3	Cytokines	ImmPort database
IFNL1	Cytokines	ImmPort database
IL3	Cytokines	ImmPort database
IL31	Cytokines	ImmPort database
IL32	Cytokines	ImmPort database
IL33	Cytokines	ImmPort database
IL34	Cytokines	ImmPort database
IL4	Cytokines	ImmPort database
IL5	Cytokines	ImmPort database
IL6	Cytokines	ImmPort database
IL6ST	Cytokines	ImmPort database
IL7	Cytokines	ImmPort database
CXCL8	Cytokines	ImmPort database
IL9	Cytokines	ImmPort database
INHA	Cytokines	ImmPort database
INHBA	Cytokines	ImmPort database
INHBB	Cytokines	ImmPort database
INHBC	Cytokines	ImmPort database
INHBE	Cytokines	ImmPort database
INS	Cytokines	ImmPort database
INS-IGF2	Cytokines	ImmPort database
INSL3	Cytokines	ImmPort database
INSL4	Cytokines	ImmPort database
INSL5	Cytokines	ImmPort database
INSL6	Cytokines	ImmPort database
JAG1	Cytokines	ImmPort database
JAG2	Cytokines	ImmPort database
FGF7P6	Cytokines	ImmPort database
FGF7P3	Cytokines	ImmPort database
KITLG	Cytokines	ImmPort database
KL	Cytokines	ImmPort database
LACRT	Cytokines	ImmPort database
LECT2	Cytokines	ImmPort database
LEFTY1	Cytokines	ImmPort database
LEFTY2	Cytokines	ImmPort database
LEP	Cytokines	ImmPort database
LHB	Cytokines	ImmPort database
LIF	Cytokines	ImmPort database
LRSAM1	Cytokines	ImmPort database
LTA	Cytokines	ImmPort database
LTB	Cytokines	ImmPort database
LTBP1	Cytokines	ImmPort database
LTBP2	Cytokines	ImmPort database
LTBP3	Cytokines	ImmPort database
LTBP4	Cytokines	ImmPort database
MDK	Cytokines	ImmPort database
MIA	Cytokines	ImmPort database
MIF	Cytokines	ImmPort database
MLN	Cytokines	ImmPort database
MSTN	Cytokines	ImmPort database
NAMPT	Cytokines	ImmPort database
NDP	Cytokines	ImmPort database
NENF	Cytokines	ImmPort database
NGF	Cytokines	ImmPort database
NMB	Cytokines	ImmPort database
NODAL	Cytokines	ImmPort database
CCN3	Cytokines	ImmPort database
NPFF	Cytokines	ImmPort database
NPPA	Cytokines	ImmPort database
NPPB	Cytokines	ImmPort database
NPPC	Cytokines	ImmPort database
NPY	Cytokines	ImmPort database
NRG1	Cytokines	ImmPort database
NRG2	Cytokines	ImmPort database
NRG3	Cytokines	ImmPort database
NRG4	Cytokines	ImmPort database
NRTN	Cytokines	ImmPort database
NTF3	Cytokines	ImmPort database
NTF4	Cytokines	ImmPort database
NTS	Cytokines	ImmPort database
NUDT6	Cytokines	ImmPort database
OGN	Cytokines	ImmPort database
OSGIN1	Cytokines	ImmPort database
OSM	Cytokines	ImmPort database
OSTN	Cytokines	ImmPort database
OXT	Cytokines	ImmPort database
ENDOU	Cytokines	ImmPort database
PDGFA	Cytokines	ImmPort database
PDGFB	Cytokines	ImmPort database
PDGFC	Cytokines	ImmPort database
PDGFD	Cytokines	ImmPort database
PDGFRA	Cytokines	ImmPort database
PDGFRB	Cytokines	ImmPort database
PDGFRL	Cytokines	ImmPort database
PDYN	Cytokines	ImmPort database
PENK	Cytokines	ImmPort database
PF4	Cytokines	ImmPort database
PF4V1	Cytokines	ImmPort database
PGF	Cytokines	ImmPort database
PLAU	Cytokines	ImmPort database
PMCH	Cytokines	ImmPort database
PNOC	Cytokines	ImmPort database
POMC	Cytokines	ImmPort database
PPBP	Cytokines	ImmPort database
PPBPP1	Cytokines	ImmPort database
PPBPP2	Cytokines	ImmPort database
PPY	Cytokines	ImmPort database
PRL	Cytokines	ImmPort database
PRLH	Cytokines	ImmPort database
PROK1	Cytokines	ImmPort database
PROK2	Cytokines	ImmPort database
PSPN	Cytokines	ImmPort database
PTH	Cytokines	ImmPort database
PTH2	Cytokines	ImmPort database
PTHLH	Cytokines	ImmPort database
PTN	Cytokines	ImmPort database
PYY	Cytokines	ImmPort database
QRFP	Cytokines	ImmPort database
RABEP1	Cytokines	ImmPort database
RABEP2	Cytokines	ImmPort database
REG1A	Cytokines	ImmPort database
RETN	Cytokines	ImmPort database
RETNLB	Cytokines	ImmPort database
RLN1	Cytokines	ImmPort database
RLN2	Cytokines	ImmPort database
RLN3	Cytokines	ImmPort database
RNASE2	Cytokines	ImmPort database
S100A6	Cytokines	ImmPort database
SAA1	Cytokines	ImmPort database
SAA2	Cytokines	ImmPort database
SBDS	Cytokines	ImmPort database
SCG2	Cytokines	ImmPort database
SCGB3A1	Cytokines	ImmPort database
SCT	Cytokines	ImmPort database
AIMP1	Cytokines	ImmPort database
SECTM1	Cytokines	ImmPort database
SEMA3A	Cytokines	ImmPort database
SEMA3B	Cytokines	ImmPort database
SEMA3C	Cytokines	ImmPort database
SEMA3D	Cytokines	ImmPort database
SEMA3E	Cytokines	ImmPort database
SEMA3F	Cytokines	ImmPort database
SEMA3G	Cytokines	ImmPort database
SEMA4A	Cytokines	ImmPort database
SEMA4B	Cytokines	ImmPort database
SEMA4C	Cytokines	ImmPort database
SEMA4D	Cytokines	ImmPort database
SEMA4F	Cytokines	ImmPort database
SEMA4G	Cytokines	ImmPort database
SEMA5A	Cytokines	ImmPort database
SEMA5B	Cytokines	ImmPort database
SEMA6A	Cytokines	ImmPort database
SEMA6B	Cytokines	ImmPort database
SEMA6C	Cytokines	ImmPort database
SEMA6D	Cytokines	ImmPort database
SEMA7A	Cytokines	ImmPort database
SLIT1	Cytokines	ImmPort database
SLIT2	Cytokines	ImmPort database
SLURP1	Cytokines	ImmPort database
SPP1	Cytokines	ImmPort database
SST	Cytokines	ImmPort database
STC1	Cytokines	ImmPort database
STC2	Cytokines	ImmPort database
TAC1	Cytokines	ImmPort database
TDGF1	Cytokines	ImmPort database
TDGF1P3	Cytokines	ImmPort database
TG	Cytokines	ImmPort database
TGFA	Cytokines	ImmPort database
TGFB1	Cytokines	ImmPort database
TGFB2	Cytokines	ImmPort database
TGFB3	Cytokines	ImmPort database
THPO	Cytokines	ImmPort database
TNC	Cytokines	ImmPort database
TNF	Cytokines	ImmPort database
TNFRSF11B	Cytokines	ImmPort database
TNFSF10	Cytokines	ImmPort database
TNFSF11	Cytokines	ImmPort database
TNFSF12	Cytokines	ImmPort database
TNFSF13	Cytokines	ImmPort database
TNFSF13B	Cytokines	ImmPort database
TNFSF14	Cytokines	ImmPort database
TNFSF15	Cytokines	ImmPort database
TNFSF18	Cytokines	ImmPort database
TNFSF4	Cytokines	ImmPort database
TNFSF8	Cytokines	ImmPort database
TNFSF9	Cytokines	ImmPort database
TOR2A	Cytokines	ImmPort database
TRH	Cytokines	ImmPort database
TSHB	Cytokines	ImmPort database
TSLP	Cytokines	ImmPort database
TXLNA	Cytokines	ImmPort database
TYMP	Cytokines	ImmPort database
UCN	Cytokines	ImmPort database
UCN2	Cytokines	ImmPort database
UCN3	Cytokines	ImmPort database
UTS2	Cytokines	ImmPort database
UTS2B	Cytokines	ImmPort database
VEGFA	Cytokines	ImmPort database
VEGFB	Cytokines	ImmPort database
VEGFC	Cytokines	ImmPort database
VGF	Cytokines	ImmPort database
VIP	Cytokines	ImmPort database
XCL1	Cytokines	ImmPort database
XCL2	Cytokines	ImmPort database
ACVR1B	Cytokine receptors	ImmPort database
ACVR1C	Cytokine receptors	ImmPort database
ACVR2A	Cytokine receptors	ImmPort database
ACVR2B	Cytokine receptors	ImmPort database
ACVRL1	Cytokine receptors	ImmPort database
ADCYAP1R1	Cytokine receptors	ImmPort database
ADIPOR1	Cytokine receptors	ImmPort database
ADIPOR2	Cytokine receptors	ImmPort database
ADRB1	Cytokine receptors	ImmPort database
ADRB2	Cytokine receptors	ImmPort database
AGTR1	Cytokine receptors	ImmPort database
AGTR2	Cytokine receptors	ImmPort database
AMHR2	Cytokine receptors	ImmPort database
ANGPT1	Cytokine receptors	ImmPort database
ANGPT4	Cytokine receptors	ImmPort database
ANGPTL1	Cytokine receptors	ImmPort database
ANGPTL2	Cytokine receptors	ImmPort database
ANGPTL3	Cytokine receptors	ImmPort database
ANGPTL4	Cytokine receptors	ImmPort database
ANGPTL6	Cytokine receptors	ImmPort database
APLNR	Cytokine receptors	ImmPort database
AR	Cytokine receptors	ImmPort database
AVPR1A	Cytokine receptors	ImmPort database
AVPR1B	Cytokine receptors	ImmPort database
AVPR2	Cytokine receptors	ImmPort database
BMPR1A	Cytokine receptors	ImmPort database
BMPR1B	Cytokine receptors	ImmPort database
BMPR2	Cytokine receptors	ImmPort database
BRD8	Cytokine receptors	ImmPort database
C3AR1	Cytokine receptors	ImmPort database
C5AR1	Cytokine receptors	ImmPort database
CALCR	Cytokine receptors	ImmPort database
CALCRL	Cytokine receptors	ImmPort database
ACKR2	Cytokine receptors	ImmPort database
CCR1	Cytokine receptors	ImmPort database
CCR10	Cytokine receptors	ImmPort database
CCR3	Cytokine receptors	ImmPort database
CCR4	Cytokine receptors	ImmPort database
CCR5	Cytokine receptors	ImmPort database
CCR6	Cytokine receptors	ImmPort database
CCR7	Cytokine receptors	ImmPort database
CCR8	Cytokine receptors	ImmPort database
CCR9	Cytokine receptors	ImmPort database
ACKR4	Cytokine receptors	ImmPort database
CCRL2	Cytokine receptors	ImmPort database
CD40	Cytokine receptors	ImmPort database
CMKLR1	Cytokine receptors	ImmPort database
CNTFR	Cytokine receptors	ImmPort database
CRHR1	Cytokine receptors	ImmPort database
CRHR2	Cytokine receptors	ImmPort database
CRIM1	Cytokine receptors	ImmPort database
CRLF1	Cytokine receptors	ImmPort database
CRLF2	Cytokine receptors	ImmPort database
CRLF3	Cytokine receptors	ImmPort database
CSF1R	Cytokine receptors	ImmPort database
CSF2RA	Cytokine receptors	ImmPort database
CSF2RB	Cytokine receptors	ImmPort database
CSF3R	Cytokine receptors	ImmPort database
CX3CR1	Cytokine receptors	ImmPort database
CXCR3	Cytokine receptors	ImmPort database
CXCR4	Cytokine receptors	ImmPort database
CXCR5	Cytokine receptors	ImmPort database
CXCR6	Cytokine receptors	ImmPort database
ACKR3	Cytokine receptors	ImmPort database
CYSLTR1	Cytokine receptors	ImmPort database
CYSLTR2	Cytokine receptors	ImmPort database
ACKR1	Cytokine receptors	ImmPort database
EDNRA	Cytokine receptors	ImmPort database
EDNRB	Cytokine receptors	ImmPort database
EGFR	Cytokine receptors	ImmPort database
ENG	Cytokine receptors	ImmPort database
EPOR	Cytokine receptors	ImmPort database
ESR1	Cytokine receptors	ImmPort database
ESR2	Cytokine receptors	ImmPort database
ESRRA	Cytokine receptors	ImmPort database
ESRRB	Cytokine receptors	ImmPort database
ESRRG	Cytokine receptors	ImmPort database
FGFR1	Cytokine receptors	ImmPort database
FGFR2	Cytokine receptors	ImmPort database
FGFR3	Cytokine receptors	ImmPort database
FGFR4	Cytokine receptors	ImmPort database
FGFRL1	Cytokine receptors	ImmPort database
FLT1	Cytokine receptors	ImmPort database
FLT3	Cytokine receptors	ImmPort database
FLT4	Cytokine receptors	ImmPort database
FPR1	Cytokine receptors	ImmPort database
FPR2	Cytokine receptors	ImmPort database
FPR2	Cytokine receptors	ImmPort database
FSHR	Cytokine receptors	ImmPort database
GALR2	Cytokine receptors	ImmPort database
GALR3	Cytokine receptors	ImmPort database
GCGR	Cytokine receptors	ImmPort database
GHR	Cytokine receptors	ImmPort database
GHRHR	Cytokine receptors	ImmPort database
GHSR	Cytokine receptors	ImmPort database
GIPR	Cytokine receptors	ImmPort database
GLP1R	Cytokine receptors	ImmPort database
GLP2R	Cytokine receptors	ImmPort database
GNRHR	Cytokine receptors	ImmPort database
GPER1	Cytokine receptors	ImmPort database
GPR17	Cytokine receptors	ImmPort database
GPR32	Cytokine receptors	ImmPort database
GPR33	Cytokine receptors	ImmPort database
PTGDR2	Cytokine receptors	ImmPort database
C5AR2	Cytokine receptors	ImmPort database
HNF4A	Cytokine receptors	ImmPort database
HNF4G	Cytokine receptors	ImmPort database
HTR3A	Cytokine receptors	ImmPort database
HTR3B	Cytokine receptors	ImmPort database
HTR3C	Cytokine receptors	ImmPort database
HTR3D	Cytokine receptors	ImmPort database
HTR3E	Cytokine receptors	ImmPort database
IFNAR1	Cytokine receptors	ImmPort database
IFNAR2	Cytokine receptors	ImmPort database
IFNGR1	Cytokine receptors	ImmPort database
IFNGR2	Cytokine receptors	ImmPort database
IGF1R	Cytokine receptors	ImmPort database
IGF2R	Cytokine receptors	ImmPort database
IL10RA	Cytokine receptors	ImmPort database
IL10RB	Cytokine receptors	ImmPort database
IL11RA	Cytokine receptors	ImmPort database
IL12RB1	Cytokine receptors	ImmPort database
IL12RB2	Cytokine receptors	ImmPort database
IL13RA1	Cytokine receptors	ImmPort database
IL13RA2	Cytokine receptors	ImmPort database
IL15RA	Cytokine receptors	ImmPort database
IL2RB	Cytokine receptors	ImmPort database
IL17RA	Cytokine receptors	ImmPort database
IL17RB	Cytokine receptors	ImmPort database
IL17RC	Cytokine receptors	ImmPort database
IL17RD	Cytokine receptors	ImmPort database
IL17RE	Cytokine receptors	ImmPort database
IL18R1	Cytokine receptors	ImmPort database
IL18RAP	Cytokine receptors	ImmPort database
IL1R1	Cytokine receptors	ImmPort database
IL1R2	Cytokine receptors	ImmPort database
IL1RAP	Cytokine receptors	ImmPort database
IL1RL1	Cytokine receptors	ImmPort database
IL1RL2	Cytokine receptors	ImmPort database
IL20RA	Cytokine receptors	ImmPort database
IL20RB	Cytokine receptors	ImmPort database
IL21R	Cytokine receptors	ImmPort database
IL22RA1	Cytokine receptors	ImmPort database
IL22RA2	Cytokine receptors	ImmPort database
IL23R	Cytokine receptors	ImmPort database
IL27RA	Cytokine receptors	ImmPort database
IFNLR1	Cytokine receptors	ImmPort database
IL2RA	Cytokine receptors	ImmPort database
IL2RB	Cytokine receptors	ImmPort database
IL2RG	Cytokine receptors	ImmPort database
IL31RA	Cytokine receptors	ImmPort database
IL3RA	Cytokine receptors	ImmPort database
IL4R	Cytokine receptors	ImmPort database
IL5RA	Cytokine receptors	ImmPort database
IL6R	Cytokine receptors	ImmPort database
IL7R	Cytokine receptors	ImmPort database
CXCR1	Cytokine receptors	ImmPort database
CXCR2	Cytokine receptors	ImmPort database
IL9R	Cytokine receptors	ImmPort database
INSR	Cytokine receptors	ImmPort database
KDR	Cytokine receptors	ImmPort database
LEPR	Cytokine receptors	ImmPort database
LGR4	Cytokine receptors	ImmPort database
LGR5	Cytokine receptors	ImmPort database
LGR6	Cytokine receptors	ImmPort database
LHCGR	Cytokine receptors	ImmPort database
LIFR	Cytokine receptors	ImmPort database
LTB4R	Cytokine receptors	ImmPort database
LTB4R2	Cytokine receptors	ImmPort database
LTBR	Cytokine receptors	ImmPort database
MC1R	Cytokine receptors	ImmPort database
MC2R	Cytokine receptors	ImmPort database
MC3R	Cytokine receptors	ImmPort database
MC4R	Cytokine receptors	ImmPort database
MCHR1	Cytokine receptors	ImmPort database
MCHR2	Cytokine receptors	ImmPort database
MET	Cytokine receptors	ImmPort database
MLNR	Cytokine receptors	ImmPort database
MPL	Cytokine receptors	ImmPort database
MTNR1A	Cytokine receptors	ImmPort database
MTNR1B	Cytokine receptors	ImmPort database
NGFR	Cytokine receptors	ImmPort database
NMBR	Cytokine receptors	ImmPort database
NPR1	Cytokine receptors	ImmPort database
NPR3	Cytokine receptors	ImmPort database
NR0B1	Cytokine receptors	ImmPort database
NR0B2	Cytokine receptors	ImmPort database
NR1D1	Cytokine receptors	ImmPort database
NR1D2	Cytokine receptors	ImmPort database
NR1H2	Cytokine receptors	ImmPort database
NR1H3	Cytokine receptors	ImmPort database
NR1H4	Cytokine receptors	ImmPort database
NR1I2	Cytokine receptors	ImmPort database
NR1I3	Cytokine receptors	ImmPort database
NR2C1	Cytokine receptors	ImmPort database
NR2C2	Cytokine receptors	ImmPort database
NR2E1	Cytokine receptors	ImmPort database
NR2E3	Cytokine receptors	ImmPort database
NR2F1	Cytokine receptors	ImmPort database
NR2F2	Cytokine receptors	ImmPort database
NR2F6	Cytokine receptors	ImmPort database
NR3C1	Cytokine receptors	ImmPort database
NR3C2	Cytokine receptors	ImmPort database
NR4A1	Cytokine receptors	ImmPort database
NR4A2	Cytokine receptors	ImmPort database
NR4A3	Cytokine receptors	ImmPort database
NR5A1	Cytokine receptors	ImmPort database
NR5A2	Cytokine receptors	ImmPort database
NR6A1	Cytokine receptors	ImmPort database
NRP1	Cytokine receptors	ImmPort database
NRP2	Cytokine receptors	ImmPort database
OGFR	Cytokine receptors	ImmPort database
OPRD1	Cytokine receptors	ImmPort database
OPRK1	Cytokine receptors	ImmPort database
OPRL1	Cytokine receptors	ImmPort database
OPRM1	Cytokine receptors	ImmPort database
OSMR	Cytokine receptors	ImmPort database
OXTR	Cytokine receptors	ImmPort database
PGR	Cytokine receptors	ImmPort database
PGRMC2	Cytokine receptors	ImmPort database
PLAUR	Cytokine receptors	ImmPort database
PLXNA1	Cytokine receptors	ImmPort database
PLXNA2	Cytokine receptors	ImmPort database
PLXNA3	Cytokine receptors	ImmPort database
PLXNA4	Cytokine receptors	ImmPort database
PLXNB1	Cytokine receptors	ImmPort database
PLXNB2	Cytokine receptors	ImmPort database
PLXNB3	Cytokine receptors	ImmPort database
PLXNC1	Cytokine receptors	ImmPort database
PLXND1	Cytokine receptors	ImmPort database
PPARA	Cytokine receptors	ImmPort database
PPARD	Cytokine receptors	ImmPort database
PPARG	Cytokine receptors	ImmPort database
PRLHR	Cytokine receptors	ImmPort database
PRLR	Cytokine receptors	ImmPort database
PTAFR	Cytokine receptors	ImmPort database
PTGDR	Cytokine receptors	ImmPort database
PTGDS	Cytokine receptors	ImmPort database
PTGER1	Cytokine receptors	ImmPort database
PTGER2	Cytokine receptors	ImmPort database
PTGER3	Cytokine receptors	ImmPort database
PTGER4	Cytokine receptors	ImmPort database
PTGFR	Cytokine receptors	ImmPort database
PTH1R	Cytokine receptors	ImmPort database
PTH2R	Cytokine receptors	ImmPort database
RARA	Cytokine receptors	ImmPort database
RARB	Cytokine receptors	ImmPort database
RARG	Cytokine receptors	ImmPort database
ROBO1	Cytokine receptors	ImmPort database
ROBO2	Cytokine receptors	ImmPort database
ROBO3	Cytokine receptors	ImmPort database
RORA	Cytokine receptors	ImmPort database
RORB	Cytokine receptors	ImmPort database
RORC	Cytokine receptors	ImmPort database
RXFP1	Cytokine receptors	ImmPort database
RXFP2	Cytokine receptors	ImmPort database
RXFP3	Cytokine receptors	ImmPort database
RXRA	Cytokine receptors	ImmPort database
RXRB	Cytokine receptors	ImmPort database
RXRG	Cytokine receptors	ImmPort database
S1PR1	Cytokine receptors	ImmPort database
S1PR2	Cytokine receptors	ImmPort database
SCTR	Cytokine receptors	ImmPort database
SDC1	Cytokine receptors	ImmPort database
SDC2	Cytokine receptors	ImmPort database
SDC3	Cytokine receptors	ImmPort database
SDC4	Cytokine receptors	ImmPort database
SORT1	Cytokine receptors	ImmPort database
SSTR1	Cytokine receptors	ImmPort database
SSTR2	Cytokine receptors	ImmPort database
SSTR5	Cytokine receptors	ImmPort database
ST2	Cytokine receptors	ImmPort database
TACR1	Cytokine receptors	ImmPort database
TEK	Cytokine receptors	ImmPort database
TGFBR1	Cytokine receptors	ImmPort database
TGFBR2	Cytokine receptors	ImmPort database
TGFBR3	Cytokine receptors	ImmPort database
THRA	Cytokine receptors	ImmPort database
THRB	Cytokine receptors	ImmPort database
TIE1	Cytokine receptors	ImmPort database
TNFRSF10A	Cytokine receptors	ImmPort database
TNFRSF10B	Cytokine receptors	ImmPort database
TNFRSF10C	Cytokine receptors	ImmPort database
TNFRSF10D	Cytokine receptors	ImmPort database
TNFRSF11A	Cytokine receptors	ImmPort database
TNFRSF12A	Cytokine receptors	ImmPort database
TNFRSF13B	Cytokine receptors	ImmPort database
TNFRSF13C	Cytokine receptors	ImmPort database
TNFRSF14	Cytokine receptors	ImmPort database
TNFRSF17	Cytokine receptors	ImmPort database
TNFRSF18	Cytokine receptors	ImmPort database
TNFRSF19	Cytokine receptors	ImmPort database
TNFRSF1A	Cytokine receptors	ImmPort database
TNFRSF1B	Cytokine receptors	ImmPort database
TNFRSF21	Cytokine receptors	ImmPort database
TNFRSF25	Cytokine receptors	ImmPort database
TNFRSF4	Cytokine receptors	ImmPort database
TNFRSF6B	Cytokine receptors	ImmPort database
TNFRSF8	Cytokine receptors	ImmPort database
TNFRSF9	Cytokine receptors	ImmPort database
TRHR	Cytokine receptors	ImmPort database
TSHR	Cytokine receptors	ImmPort database
TUBB3	Cytokine receptors	ImmPort database
VDR	Cytokine receptors	ImmPort database
VIPR1	Cytokine receptors	ImmPort database
VIPR2	Cytokine receptors	ImmPort database
XCR1	Cytokine receptors	ImmPort database
IFNA10	Interferons	ImmPort database
IFNA13	Interferons	ImmPort database
IFNA14	Interferons	ImmPort database
IFNA16	Interferons	ImmPort database
IFNA17	Interferons	ImmPort database
IFNA2	Interferons	ImmPort database
IFNA21	Interferons	ImmPort database
IFNA4	Interferons	ImmPort database
IFNA5	Interferons	ImmPort database
IFNA6	Interferons	ImmPort database
IFNA7	Interferons	ImmPort database
IFNA8	Interferons	ImmPort database
IFNB1	Interferons	ImmPort database
IFNE	Interferons	ImmPort database
IFNG	Interferons	ImmPort database
IFNK	Interferons	ImmPort database
IFNW1	Interferons	ImmPort database
IFNAR2	Interferon receptor	ImmPort database
IFNGR1	Interferon receptor	ImmPort database
IFNGR2	Interferon receptor	ImmPort database
IL11	Interleukins	ImmPort database
IL12A	Interleukins	ImmPort database
IL12B	Interleukins	ImmPort database
IL13	Interleukins	ImmPort database
IL15	Interleukins	ImmPort database
IL16	Interleukins	ImmPort database
IL17A	Interleukins	ImmPort database
IL17B	Interleukins	ImmPort database
IL17C	Interleukins	ImmPort database
IL17D	Interleukins	ImmPort database
IL17F	Interleukins	ImmPort database
IL18	Interleukins	ImmPort database
IL19	Interleukins	ImmPort database
IL1A	Interleukins	ImmPort database
IL1B	Interleukins	ImmPort database
IL1F10	Interleukins	ImmPort database
IL36RN	Interleukins	ImmPort database
IL36A	Interleukins	ImmPort database
IL37	Interleukins	ImmPort database
IL36B	Interleukins	ImmPort database
IL36G	Interleukins	ImmPort database
IL1RN	Interleukins	ImmPort database
IL2	Interleukins	ImmPort database
IL20	Interleukins	ImmPort database
IL21	Interleukins	ImmPort database
IL22	Interleukins	ImmPort database
IL23A	Interleukins	ImmPort database
IL24	Interleukins	ImmPort database
IL25	Interleukins	ImmPort database
IL26	Interleukins	ImmPort database
IL27	Interleukins	ImmPort database
IFNL2	Interleukins	ImmPort database
IFNL3	Interleukins	ImmPort database
IFNL1	Interleukins	ImmPort database
IL3	Interleukins	ImmPort database
IL31	Interleukins	ImmPort database
IL32	Interleukins	ImmPort database
IL33	Interleukins	ImmPort database
IL34	Interleukins	ImmPort database
IL4	Interleukins	ImmPort database
IL5	Interleukins	ImmPort database
IL6	Interleukins	ImmPort database
IL6ST	Interleukins	ImmPort database
IL7	Interleukins	ImmPort database
CXCL8	Interleukins	ImmPort database
IL9	Interleukins	ImmPort database
TXLNA	Interleukins	ImmPort database
IL10RA	Interleukins receptor	ImmPort database
IL10RB	Interleukins receptor	ImmPort database
IL11RA	Interleukins receptor	ImmPort database
IL12RB1	Interleukins receptor	ImmPort database
IL12RB2	Interleukins receptor	ImmPort database
IL13RA1	Interleukins receptor	ImmPort database
IL13RA2	Interleukins receptor	ImmPort database
IL15RA	Interleukins receptor	ImmPort database
IL2RB	Interleukins receptor	ImmPort database
IL17RA	Interleukins receptor	ImmPort database
IL17RB	Interleukins receptor	ImmPort database
IL17RC	Interleukins receptor	ImmPort database
IL17RD	Interleukins receptor	ImmPort database
IL17RE	Interleukins receptor	ImmPort database
IL18R1	Interleukins receptor	ImmPort database
IL18RAP	Interleukins receptor	ImmPort database
IL1R1	Interleukins receptor	ImmPort database
IL1R2	Interleukins receptor	ImmPort database
IL1RAP	Interleukins receptor	ImmPort database
IL1RL1	Interleukins receptor	ImmPort database
IL1RL2	Interleukins receptor	ImmPort database
IL20RA	Interleukins receptor	ImmPort database
IL20RB	Interleukins receptor	ImmPort database
IL21R	Interleukins receptor	ImmPort database
IL22RA1	Interleukins receptor	ImmPort database
IL22RA2	Interleukins receptor	ImmPort database
IL23R	Interleukins receptor	ImmPort database
IL27RA	Interleukins receptor	ImmPort database
IFNLR1	Interleukins receptor	ImmPort database
IL2RA	Interleukins receptor	ImmPort database
IL2RB	Interleukins receptor	ImmPort database
IL2RG	Interleukins receptor	ImmPort database
IL31RA	Interleukins receptor	ImmPort database
IL3RA	Interleukins receptor	ImmPort database
IL4R	Interleukins receptor	ImmPort database
IL5RA	Interleukins receptor	ImmPort database
IL6R	Interleukins receptor	ImmPort database
IL7R	Interleukins receptor	ImmPort database
CXCR1	Interleukins receptor	ImmPort database
CXCR2	Interleukins receptor	ImmPort database
IL9R	Interleukins receptor	ImmPort database
ST2	Interleukins receptor	ImmPort database
HLA-A	Naturalkiller cell cytotoxicity	ImmPort database
HLA-B	Naturalkiller cell cytotoxicity	ImmPort database
HLA-C	Naturalkiller cell cytotoxicity	ImmPort database
HLA-E	Naturalkiller cell cytotoxicity	ImmPort database
HLA-G	Naturalkiller cell cytotoxicity	ImmPort database
KIR3DL1	Naturalkiller cell cytotoxicity	ImmPort database
KIR3DL2	Naturalkiller cell cytotoxicity	ImmPort database
KIR2DL1	Naturalkiller cell cytotoxicity	ImmPort database
KIR2DL2	Naturalkiller cell cytotoxicity	ImmPort database
KIR2DL3	Naturalkiller cell cytotoxicity	ImmPort database
KIR2DL4	Naturalkiller cell cytotoxicity	ImmPort database
KIR2DL5A	Naturalkiller cell cytotoxicity	ImmPort database
KLRC1	Naturalkiller cell cytotoxicity	ImmPort database
KLRC2	Naturalkiller cell cytotoxicity	ImmPort database
KLRC3	Naturalkiller cell cytotoxicity	ImmPort database
KLRD1	Naturalkiller cell cytotoxicity	ImmPort database
PTPN6	Naturalkiller cell cytotoxicity	ImmPort database
PTPN11	Naturalkiller cell cytotoxicity	ImmPort database
ICAM1	Naturalkiller cell cytotoxicity	ImmPort database
ICAM2	Naturalkiller cell cytotoxicity	ImmPort database
ITGAL	Naturalkiller cell cytotoxicity	ImmPort database
ITGB2	Naturalkiller cell cytotoxicity	ImmPort database
PTK2B	Naturalkiller cell cytotoxicity	ImmPort database
VAV3	Naturalkiller cell cytotoxicity	ImmPort database
VAV1	Naturalkiller cell cytotoxicity	ImmPort database
VAV2	Naturalkiller cell cytotoxicity	ImmPort database
RAC1	Naturalkiller cell cytotoxicity	ImmPort database
RAC2	Naturalkiller cell cytotoxicity	ImmPort database
RAC3	Naturalkiller cell cytotoxicity	ImmPort database
PAK1	Naturalkiller cell cytotoxicity	ImmPort database
MAP2K1	Naturalkiller cell cytotoxicity	ImmPort database
MAP2K2	Naturalkiller cell cytotoxicity	ImmPort database
MAPK1	Naturalkiller cell cytotoxicity	ImmPort database
MAPK3	Naturalkiller cell cytotoxicity	ImmPort database
TNF	Naturalkiller cell cytotoxicity	ImmPort database
CSF2	Naturalkiller cell cytotoxicity	ImmPort database
IFNG	Naturalkiller cell cytotoxicity	ImmPort database
KIR2DS1	Naturalkiller cell cytotoxicity	ImmPort database
KIR2DS3	Naturalkiller cell cytotoxicity	ImmPort database
KIR2DS4	Naturalkiller cell cytotoxicity	ImmPort database
KIR2DS5	Naturalkiller cell cytotoxicity	ImmPort database
NCR2	Naturalkiller cell cytotoxicity	ImmPort database
TYROBP	Naturalkiller cell cytotoxicity	ImmPort database
LCK	Naturalkiller cell cytotoxicity	ImmPort database
FCGR3A	Naturalkiller cell cytotoxicity	ImmPort database
FCGR3B	Naturalkiller cell cytotoxicity	ImmPort database
NCR1	Naturalkiller cell cytotoxicity	ImmPort database
NCR3	Naturalkiller cell cytotoxicity	ImmPort database
FCER1G	Naturalkiller cell cytotoxicity	ImmPort database
CD247	Naturalkiller cell cytotoxicity	ImmPort database
ZAP70	Naturalkiller cell cytotoxicity	ImmPort database
SYK	Naturalkiller cell cytotoxicity	ImmPort database
LCP2	Naturalkiller cell cytotoxicity	ImmPort database
LAT	Naturalkiller cell cytotoxicity	ImmPort database
PLCG1	Naturalkiller cell cytotoxicity	ImmPort database
PLCG2	Naturalkiller cell cytotoxicity	ImmPort database
SH3BP2	Naturalkiller cell cytotoxicity	ImmPort database
PIK3CA	Naturalkiller cell cytotoxicity	ImmPort database
PIK3CB	Naturalkiller cell cytotoxicity	ImmPort database
PIK3CD	Naturalkiller cell cytotoxicity	ImmPort database
PIK3CG	Naturalkiller cell cytotoxicity	ImmPort database
PIK3R5	Naturalkiller cell cytotoxicity	ImmPort database
PIK3R1	Naturalkiller cell cytotoxicity	ImmPort database
PIK3R2	Naturalkiller cell cytotoxicity	ImmPort database
PIK3R3	Naturalkiller cell cytotoxicity	ImmPort database
FYN	Naturalkiller cell cytotoxicity	ImmPort database
SHC2	Naturalkiller cell cytotoxicity	ImmPort database
SHC4	Naturalkiller cell cytotoxicity	ImmPort database
SHC3	Naturalkiller cell cytotoxicity	ImmPort database
SHC1	Naturalkiller cell cytotoxicity	ImmPort database
GRB2	Naturalkiller cell cytotoxicity	ImmPort database
SOS1	Naturalkiller cell cytotoxicity	ImmPort database
SOS2	Naturalkiller cell cytotoxicity	ImmPort database
HRAS	Naturalkiller cell cytotoxicity	ImmPort database
KRAS	Tcrsignalingpathway	ImmPort database
NRAS	Tcrsignalingpathway	ImmPort database
FOS	Tcrsignalingpathway	ImmPort database
JUN	Tcrsignalingpathway	ImmPort database
CARD11	Tcrsignalingpathway	ImmPort database
BCL10	Tcrsignalingpathway	ImmPort database
MALT1	Tcrsignalingpathway	ImmPort database
CHUK	Tcrsignalingpathway	ImmPort database
IKBKB	Tcrsignalingpathway	ImmPort database
IKBKG	Tcrsignalingpathway	ImmPort database
NFKB1	Tcrsignalingpathway	ImmPort database
RELA	Tcrsignalingpathway	ImmPort database
NFKBIA	Tcrsignalingpathway	ImmPort database
NFKBIB	Tcrsignalingpathway	ImmPort database
NFKBIE	Tcrsignalingpathway	ImmPort database
CD28	Tcrsignalingpathway	ImmPort database
ICOS	Tcrsignalingpathway	ImmPort database
CD40LG	Tcrsignalingpathway	ImmPort database
PIK3R5	Tcrsignalingpathway	ImmPort database
PIK3R1	Tcrsignalingpathway	ImmPort database
PIK3R2	Tcrsignalingpathway	ImmPort database
PIK3R3	Tcrsignalingpathway	ImmPort database
PIK3CA	Tcrsignalingpathway	ImmPort database
PIK3CB	Tcrsignalingpathway	ImmPort database
PIK3CD	Tcrsignalingpathway	ImmPort database
PIK3CG	Tcrsignalingpathway	ImmPort database
AKT3	Tcrsignalingpathway	ImmPort database
AKT1	Tcrsignalingpathway	ImmPort database
AKT2	Tcrsignalingpathway	ImmPort database
MAP3K8	Tcrsignalingpathway	ImmPort database
MAP3K14	Tcrsignalingpathway	ImmPort database
PDCD1	Tcrsignalingpathway	ImmPort database
CTLA4	Tcrsignalingpathway	ImmPort database
PTPN6	Tcrsignalingpathway	ImmPort database
CBLC	Tcrsignalingpathway	ImmPort database
CBL	Tcrsignalingpathway	ImmPort database
CBLB	Tcrsignalingpathway	ImmPort database
IL2	Tcrsignalingpathway	ImmPort database
IL4	Tcrsignalingpathway	ImmPort database
IL5	Tcrsignalingpathway	ImmPort database
IL10	Tcrsignalingpathway	ImmPort database
IFNG	Tcrsignalingpathway	ImmPort database
CSF2	Tcrsignalingpathway	ImmPort database
TNF	Tcrsignalingpathway	ImmPort database
CDK4	Tcrsignalingpathway	ImmPort database
RASGRP1	Tcrsignalingpathway	ImmPort database
PDK1	Tcrsignalingpathway	ImmPort database
PLCG1	Tcrsignalingpathway	ImmPort database
PRKCQ	Tcrsignalingpathway	ImmPort database
TRAC	Tcrsignalingpathway	ImmPort database
TRAJ1	Tcrsignalingpathway	ImmPort database
TRAJ2	Tcrsignalingpathway	ImmPort database
TRAJ3	Tcrsignalingpathway	ImmPort database
TRAJ4	Tcrsignalingpathway	ImmPort database
TRAJ5	Tcrsignalingpathway	ImmPort database
TRAJ6	Tcrsignalingpathway	ImmPort database
TRAJ7	Tcrsignalingpathway	ImmPort database
TRAJ8	Tcrsignalingpathway	ImmPort database
TRAJ9	Tcrsignalingpathway	ImmPort database
TRAJ10	Tcrsignalingpathway	ImmPort database
TRAJ11	Tcrsignalingpathway	ImmPort database
TRAJ12	Tcrsignalingpathway	ImmPort database
TRAJ13	Tcrsignalingpathway	ImmPort database
TRAJ14	Tcrsignalingpathway	ImmPort database
TRAJ15	Tcrsignalingpathway	ImmPort database
TRAJ16	Tcrsignalingpathway	ImmPort database
TRAJ17	Tcrsignalingpathway	ImmPort database
TRAJ18	Tcrsignalingpathway	ImmPort database
TRAJ19	Tcrsignalingpathway	ImmPort database
TRAJ20	Tcrsignalingpathway	ImmPort database
TRAJ21	Tcrsignalingpathway	ImmPort database
TRAJ22	Tcrsignalingpathway	ImmPort database
TRAJ23	Tcrsignalingpathway	ImmPort database
TRAJ24	Tcrsignalingpathway	ImmPort database
TRAJ25	Tcrsignalingpathway	ImmPort database
TRAJ26	Tcrsignalingpathway	ImmPort database
TRAJ27	Tcrsignalingpathway	ImmPort database
TRAJ28	Tcrsignalingpathway	ImmPort database
TRAJ29	Tcrsignalingpathway	ImmPort database
TRAJ30	Tcrsignalingpathway	ImmPort database
TRAJ31	Tcrsignalingpathway	ImmPort database
TRAJ32	Tcrsignalingpathway	ImmPort database
TRAJ33	Tcrsignalingpathway	ImmPort database
TRAJ34	Tcrsignalingpathway	ImmPort database
TRAJ35	Tcrsignalingpathway	ImmPort database
TRAJ36	Tcrsignalingpathway	ImmPort database
TRAJ37	Tcrsignalingpathway	ImmPort database
TRAJ38	Tcrsignalingpathway	ImmPort database
TRAJ39	Tcrsignalingpathway	ImmPort database
TRAJ40	Tcrsignalingpathway	ImmPort database
TRAJ41	Tcrsignalingpathway	ImmPort database
TRAJ42	Tcrsignalingpathway	ImmPort database
TRAJ43	Tcrsignalingpathway	ImmPort database
TRAJ44	Tcrsignalingpathway	ImmPort database
TRAJ45	Tcrsignalingpathway	ImmPort database
TRAJ46	Tcrsignalingpathway	ImmPort database
TRAJ47	Tcrsignalingpathway	ImmPort database
TRAJ48	Tcrsignalingpathway	ImmPort database
TRAJ49	Tcrsignalingpathway	ImmPort database
TRAJ50	Tcrsignalingpathway	ImmPort database
TRAJ52	Tcrsignalingpathway	ImmPort database
TRAJ53	Tcrsignalingpathway	ImmPort database
TRAJ54	Tcrsignalingpathway	ImmPort database
TRAJ56	Tcrsignalingpathway	ImmPort database
TRAJ57	Tcrsignalingpathway	ImmPort database
TRAJ58	Tcrsignalingpathway	ImmPort database
TRAJ59	Tcrsignalingpathway	ImmPort database
TRAJ61	Tcrsignalingpathway	ImmPort database
TRAV1-1	Tcrsignalingpathway	ImmPort database
TRAV1-2	Tcrsignalingpathway	ImmPort database
TRAV2	Tcrsignalingpathway	ImmPort database
TRAV3	Tcrsignalingpathway	ImmPort database
TRAV4	Tcrsignalingpathway	ImmPort database
TRAV5	Tcrsignalingpathway	ImmPort database
TRAV7	Tcrsignalingpathway	ImmPort database
TRAV8-1	Tcrsignalingpathway	ImmPort database
TRAV8-2	Tcrsignalingpathway	ImmPort database
TRAV8-3	Tcrsignalingpathway	ImmPort database
TRAV8-4	Tcrsignalingpathway	ImmPort database
TRAV8-6	Tcrsignalingpathway	ImmPort database
TRAV8-7	Tcrsignalingpathway	ImmPort database
TRAV9-1	Tcrsignalingpathway	ImmPort database
TRAV9-2	Tcrsignalingpathway	ImmPort database
TRAV10	Tcrsignalingpathway	ImmPort database
TRAV12-1	Tcrsignalingpathway	ImmPort database
TRAV12-2	Tcrsignalingpathway	ImmPort database
TRAV12-3	Tcrsignalingpathway	ImmPort database
TRAV13-1	Tcrsignalingpathway	ImmPort database
TRAV13-2	Tcrsignalingpathway	ImmPort database
TRAV14DV4	Tcrsignalingpathway	ImmPort database
TRAV16	Tcrsignalingpathway	ImmPort database
TRAV17	Tcrsignalingpathway	ImmPort database
TRAV18	Tcrsignalingpathway	ImmPort database
TRAV19	Tcrsignalingpathway	ImmPort database
TRAV20	Tcrsignalingpathway	ImmPort database
TRAV21	Tcrsignalingpathway	ImmPort database
TRAV22	Tcrsignalingpathway	ImmPort database
TRAV23DV6	Tcrsignalingpathway	ImmPort database
TRAV24	Tcrsignalingpathway	ImmPort database
TRAV25	Tcrsignalingpathway	ImmPort database
TRAV26-1	Tcrsignalingpathway	ImmPort database
TRAV26-2	Tcrsignalingpathway	ImmPort database
TRAV27	Tcrsignalingpathway	ImmPort database
TRAV29DV5	Tcrsignalingpathway	ImmPort database
TRAV30	Tcrsignalingpathway	ImmPort database
TRAV34	Tcrsignalingpathway	ImmPort database
TRAV35	Tcrsignalingpathway	ImmPort database
TRAV36DV7	Tcrsignalingpathway	ImmPort database
TRAV38-1	Tcrsignalingpathway	ImmPort database
TRAV38-2DV8	Tcrsignalingpathway	ImmPort database
TRAV39	Tcrsignalingpathway	ImmPort database
TRAV40	Tcrsignalingpathway	ImmPort database
TRAV41	Tcrsignalingpathway	ImmPort database
TRBC1	Tcrsignalingpathway	ImmPort database
TRBC2	Tcrsignalingpathway	ImmPort database
TRBD1	Tcrsignalingpathway	ImmPort database
TRBD2	Tcrsignalingpathway	ImmPort database
TRBJ1-1	Tcrsignalingpathway	ImmPort database
TRBJ1-2	Tcrsignalingpathway	ImmPort database
TRBJ1-3	Tcrsignalingpathway	ImmPort database
TRBJ1-4	Tcrsignalingpathway	ImmPort database
TRBJ1-5	Tcrsignalingpathway	ImmPort database
TRBJ1-6	Tcrsignalingpathway	ImmPort database
TRBJ2-1	Tcrsignalingpathway	ImmPort database
TRBJ2-2	Tcrsignalingpathway	ImmPort database
TRBJ2-3	Tcrsignalingpathway	ImmPort database
TRBJ2-4	Tcrsignalingpathway	ImmPort database
TRBJ2-5	Tcrsignalingpathway	ImmPort database
TRBJ2-6	Tcrsignalingpathway	ImmPort database
TRBJ2-7	Tcrsignalingpathway	ImmPort database
TRBV2	Tcrsignalingpathway	ImmPort database
TRBV3-1	Tcrsignalingpathway	ImmPort database
TRBV4-1	Tcrsignalingpathway	ImmPort database
TRBV4-2	Tcrsignalingpathway	ImmPort database
TRBV4-3	Tcrsignalingpathway	ImmPort database
TRBV5-1	Tcrsignalingpathway	ImmPort database
TRBV5-4	Tcrsignalingpathway	ImmPort database
TRBV5-5	Tcrsignalingpathway	ImmPort database
TRBV5-6	Tcrsignalingpathway	ImmPort database
TRBV5-7	Tcrsignalingpathway	ImmPort database
TRBV5-8	Tcrsignalingpathway	ImmPort database
TRBV6-1	Tcrsignalingpathway	ImmPort database
TRBV6-2	Tcrsignalingpathway	ImmPort database
TRBV6-3	Tcrsignalingpathway	ImmPort database
TRBV6-4	Tcrsignalingpathway	ImmPort database
TRBV6-5	Tcrsignalingpathway	ImmPort database
TRBV6-6	Tcrsignalingpathway	ImmPort database
TRBV6-7	Tcrsignalingpathway	ImmPort database
TRBV6-8	Tcrsignalingpathway	ImmPort database
TRBV6-9	Tcrsignalingpathway	ImmPort database
TRBV7-2	Tcrsignalingpathway	ImmPort database
TRBV7-3	Tcrsignalingpathway	ImmPort database
TRBV7-4	Tcrsignalingpathway	ImmPort database
TRBV7-6	Tcrsignalingpathway	ImmPort database
TRBV7-7	Tcrsignalingpathway	ImmPort database
TRBV7-8	Tcrsignalingpathway	ImmPort database
TRBV7-9	Tcrsignalingpathway	ImmPort database
TRBV9	Tcrsignalingpathway	ImmPort database
TRBV10-1	Tcrsignalingpathway	ImmPort database
TRBV10-2	Tcrsignalingpathway	ImmPort database
TRBV10-3	Tcrsignalingpathway	ImmPort database
TRBV11-1	Tcrsignalingpathway	ImmPort database
TRBV11-2	Tcrsignalingpathway	ImmPort database
TRBV11-3	Tcrsignalingpathway	ImmPort database
TRBV12-3	Tcrsignalingpathway	ImmPort database
TRBV12-4	Tcrsignalingpathway	ImmPort database
TRBV12-5	Tcrsignalingpathway	ImmPort database
TRBV13	Tcrsignalingpathway	ImmPort database
TRBV14	Tcrsignalingpathway	ImmPort database
TRBV15	Tcrsignalingpathway	ImmPort database
TRBV16	Tcrsignalingpathway	ImmPort database
TRBV17	Tcrsignalingpathway	ImmPort database
TRBV18	Tcrsignalingpathway	ImmPort database
TRBV19	Tcrsignalingpathway	ImmPort database
TRBV20-1	Tcrsignalingpathway	ImmPort database
TRBV24-1	Tcrsignalingpathway	ImmPort database
TRBV25-1	Tcrsignalingpathway	ImmPort database
TRBV27	Tcrsignalingpathway	ImmPort database
TRBV28	Tcrsignalingpathway	ImmPort database
TRBV29-1	Tcrsignalingpathway	ImmPort database
TRBV30	Tcrsignalingpathway	ImmPort database
TRDC	Tcrsignalingpathway	ImmPort database
TRDD1	Tcrsignalingpathway	ImmPort database
TRDD2	Tcrsignalingpathway	ImmPort database
TRDD3	Tcrsignalingpathway	ImmPort database
TRDJ1	Tcrsignalingpathway	ImmPort database
TRDJ2	Tcrsignalingpathway	ImmPort database
TRDJ3	Tcrsignalingpathway	ImmPort database
TRDJ4	Tcrsignalingpathway	ImmPort database
TRDV1	Tcrsignalingpathway	ImmPort database
TRDV2	Tcrsignalingpathway	ImmPort database
TRDV3	Tcrsignalingpathway	ImmPort database
TRGV9	Tcrsignalingpathway	ImmPort database
TRGV8	Tcrsignalingpathway	ImmPort database
TRGV5	Tcrsignalingpathway	ImmPort database
TRGV4	Tcrsignalingpathway	ImmPort database
TRGV3	Tcrsignalingpathway	ImmPort database
TRGV2	Tcrsignalingpathway	ImmPort database
TRGJP2	Tcrsignalingpathway	ImmPort database
TRGJP1	Tcrsignalingpathway	ImmPort database
TRGJP	Tcrsignalingpathway	ImmPort database
TRGJ2	Tcrsignalingpathway	ImmPort database
TRGJ1	Tcrsignalingpathway	ImmPort database
TRGC2	Tcrsignalingpathway	ImmPort database
TRGC1	Tcrsignalingpathway	ImmPort database
TRAV6	Tcrsignalingpathway	ImmPort database
BMP1	Tgfb family member	ImmPort database
BMP10	Tgfb family member	ImmPort database
BMP15	Tgfb family member	ImmPort database
BMP2	Tgfb family member	ImmPort database
BMP3	Tgfb family member	ImmPort database
BMP4	Tgfb family member	ImmPort database
BMP5	Tgfb family member	ImmPort database
BMP6	Tgfb family member	ImmPort database
BMP7	Tgfb family member	ImmPort database
BMP8A	Tgfb family member	ImmPort database
BMP8B	Tgfb family member	ImmPort database
GDF1	Tgfb family member	ImmPort database
GDF10	Tgfb family member	ImmPort database
GDF11	Tgfb family member	ImmPort database
GDF15	Tgfb family member	ImmPort database
GDF2	Tgfb family member	ImmPort database
GDF3	Tgfb family member	ImmPort database
GDF5	Tgfb family member	ImmPort database
GDF6	Tgfb family member	ImmPort database
GDF7	Tgfb family member	ImmPort database
GDF9	Tgfb family member	ImmPort database
GDNF	Tgfb family member	ImmPort database
INHA	Tgfb family member	ImmPort database
INHBA	Tgfb family member	ImmPort database
INHBB	Tgfb family member	ImmPort database
INHBC	Tgfb family member	ImmPort database
INHBE	Tgfb family member	ImmPort database
LEFTY1	Tgfb family member	ImmPort database
LEFTY2	Tgfb family member	ImmPort database
NODAL	Tgfb family member	ImmPort database
TGFB1	Tgfb family member	ImmPort database
TGFB2	Tgfb family member	ImmPort database
TGFB3	Tgfb family member	ImmPort database
ACVR1B	Tgfb family member receptor	ImmPort database
ACVR1C	Tgfb family member receptor	ImmPort database
ACVR2A	Tgfb family member receptor	ImmPort database
ACVR2B	Tgfb family member receptor	ImmPort database
ACVRL1	Tgfb family member receptor	ImmPort database
AMHR2	Tgfb family member receptor	ImmPort database
BMPR1A	Tgfb family member receptor	ImmPort database
BMPR1B	Tgfb family member receptor	ImmPort database
BMPR2	Tgfb family member receptor	ImmPort database
TGFBR1	Tgfb family member receptor	ImmPort database
TGFBR2	Tgfb family member receptor	ImmPort database
TGFBR3	Tgfb family member receptor	ImmPort database
TNFRSF11B	Tnf family members	ImmPort database
TNFSF10	Tnf family members	ImmPort database
TNFSF11	Tnf family members	ImmPort database
TNFSF12	Tnf family members	ImmPort database
TNFSF13	Tnf family members	ImmPort database
TNFSF13B	Tnf family members	ImmPort database
TNFSF14	Tnf family members	ImmPort database
TNFSF15	Tnf family members	ImmPort database
TNFSF18	Tnf family members	ImmPort database
TNFSF4	Tnf family members	ImmPort database
TNFSF8	Tnf family members	ImmPort database
TNFSF9	Tnf family members	ImmPort database
TNFRSF10B	Tnf family members receptors	ImmPort database
TNFRSF10C	Tnf family members receptors	ImmPort database
[truncated: 2,622 more rows]
