# Supplementary material for: Single-cell RNA sequencing reveals the potential mechanism of heterogeneity of immunomodulatory properties of foreskin and umbilical cord mesenchymal stromal cells
Source: Cell Biosci. 2022 Jul 22;12:115. doi: 10.1186/s13578-022-00848-w (PMC9306236; doi:10.1186/s13578-022-00848-w)
Supplement: Supplementary file 6 — Additional file 6. The enrichment score of the hallmark gene set of different MSC subsets. [file 13578_2022_848_MOESM6_ESM.xls]

Gene Set	immune MSCs	progenitor proliferative MSCs	proliferative MSCs	pericytes
ADIPOGENESIS	1.13	2.43	-1.72	1.01
ALLOGRAFT REJECTION	1.37	1.10	-1.51	1.36
ANDROGEN RESPONSE	0.11	-0.12	-0.43	1.56
ANGIOGENESIS	1.57	-1.24	-2.34	3.43
APICAL JUNCTION	-1.63	-1.70	0.99	3.54
APICAL SURFACE	1.12	-1.23	-0.70	2.47
APOPTOSIS	0.19	0.12	-0.44	1.23
BILE ACID METABOLISM	3.62	1.15	-4.22	1.39
CHOLESTEROL HOMEOSTASIS	1.82	0.18	-1.85	1.79
COAGULATION	3.53	-1.31	-2.74	3.21
COMPLEMENT	1.78	-0.59	-1.59	0.48
DNA REPAIR	-5.07	0.41	3.55	-7.25
E2F TARGETS	-10.52	-6.03	5.64	-9.34
EPITHELIAL MESENCHYMAL TRANSITION	2.03	-2.09	-2.30	4.71
ESTROGEN RESPONSE EARLY	1.62	-1.75	-1.08	2.42
ESTROGEN RESPONSE LATE	0.63	-1.13	-0.49	1.31
FATTY ACID METABOLISM	1.65	2.32	-1.61	-1.07
G2M CHECKPOINT	-8.65	-5.66	5.12	-8.07
GLYCOLYSIS	-1.66	0.67	0.73	0.05
HEDGEHOG SIGNALING	-1.53	-0.22	1.54	1.11
HEME METABOLISM	2.30	0.58	-2.42	1.87
HYPOXIA	2.17	0.52	-2.44	2.29
IL2 STAT5 SIGNALING	1.27	-0.76	-1.40	0.91
IL6 JAK STAT3 SIGNALING	2.27	1.25	-2.53	1.92
INFLAMMATORY RESPONSE	0.63	0.68	-0.85	1.50
INTERFERON ALPHA RESPONSE	3.25	2.42	-3.49	-1.84
INTERFERON GAMMA RESPONSE	3.71	1.42	-3.87	-0.09
KRAS SIGNALING DN	0.84	-0.63	-1.29	2.76
KRAS SIGNALING UP	0.53	1.95	-0.80	0.01
MITOTIC SPINDLE	-4.83	-4.28	3.80	-2.34
MTORC1 SIGNALING	-3.08	-0.40	2.35	-1.75
MYC TARGETS V1	-7.12	-0.77	3.80	-7.55
MYC TARGETS V2	-5.07	-1.65	4.61	-6.95
MYOGENESIS	3.31	-2.67	-3.21	5.38
NOTCH SIGNALING	-0.27	0.02	-0.48	1.27
OXIDATIVE PHOSPHORYLATION	-0.26	6.24	-0.42	-2.65
P53 PATHWAY	-0.20	0.97	-0.21	0.83
PANCREAS BETA CELLS	1.70	0.65	-1.89	1.27
PEROXISOME	1.62	0.62	-1.94	1.78
PI3K AKT MTOR SIGNALING	-1.84	1.34	1.43	-1.42
PROTEIN SECRETION	-0.03	5.49	-1.36	1.73
REACTIVE OXYGEN SPECIES PATHWAY	1.01	1.47	-1.48	0.15
SPERMATOGENESIS	-3.57	-3.97	2.96	-3.36
TGF BETA SIGNALING	-0.17	0.44	-0.14	2.83
TNFA SIGNALING VIA NFKB	0.43	2.10	-1.17	2.15
UNFOLDED PROTEIN RESPONSE	-2.64	1.07	1.79	-0.87
UV RESPONSE DN	1.80	0.73	-2.57	1.51
UV RESPONSE UP	-1.52	-4.09	1.26	-0.83
WNT BETA CATENIN SIGNALING	-0.15	-0.68	0.30	0.19
XENOBIOTIC METABOLISM	2.83	-0.73	-2.47	1.49
