# Supplementary material for: Single-cell RNA sequencing reveals the potential mechanism of heterogeneity of immunomodulatory properties of foreskin and umbilical cord mesenchymal stromal cells
Source: Cell Biosci. 2022 Jul 22;12:115. doi: 10.1186/s13578-022-00848-w (PMC9306236; doi:10.1186/s13578-022-00848-w)
Supplement: Supplementary file 7 — Additional file 7. The adjusted p value of the hallmark gene set of different MSC subsets. [file 13578_2022_848_MOESM7_ESM.xls]

Gene Set	immune MSCs	progenitor proliferative MSCs	proliferative MSCs	pericytes
ADIPOGENESIS	0.26	0.01	0.08	0.31
ALLOGRAFT REJECTION	0.17	0.27	0.13	0.17
ANDROGEN RESPONSE	0.91	0.90	0.67	0.12
ANGIOGENESIS	0.12	0.22	0.02	0.00
APICAL JUNCTION	0.10	0.09	0.32	0.00
APICAL SURFACE	0.26	0.22	0.49	0.01
APOPTOSIS	0.85	0.91	0.66	0.22
BILE ACID METABOLISM	0.00	0.25	0.00	0.16
CHOLESTEROL HOMEOSTASIS	0.07	0.85	0.06	0.07
COAGULATION	0.00	0.19	0.01	0.00
COMPLEMENT	0.08	0.56	0.11	0.63
DNA REPAIR	0.00	0.68	0.00	0.00
E2F TARGETS	0.00	0.00	0.00	0.00
EPITHELIAL MESENCHYMAL TRANSITION	0.04	0.04	0.02	0.00
ESTROGEN RESPONSE EARLY	0.10	0.08	0.28	0.02
ESTROGEN RESPONSE LATE	0.53	0.26	0.62	0.19
FATTY ACID METABOLISM	0.10	0.02	0.11	0.29
G2M CHECKPOINT	0.00	0.00	0.00	0.00
GLYCOLYSIS	0.10	0.50	0.47	0.96
HEDGEHOG SIGNALING	0.13	0.82	0.12	0.27
HEME METABOLISM	0.02	0.56	0.02	0.06
HYPOXIA	0.03	0.61	0.01	0.02
IL2 STAT5 SIGNALING	0.20	0.45	0.16	0.36
IL6 JAK STAT3 SIGNALING	0.02	0.21	0.01	0.06
INFLAMMATORY RESPONSE	0.53	0.49	0.39	0.13
INTERFERON ALPHA RESPONSE	0.00	0.02	0.00	0.07
INTERFERON GAMMA RESPONSE	0.00	0.16	0.00	0.93
KRAS SIGNALING DN	0.40	0.53	0.20	0.01
KRAS SIGNALING UP	0.60	0.05	0.42	0.99
MITOTIC SPINDLE	0.00	0.00	0.00	0.02
MTORC1 SIGNALING	0.00	0.69	0.02	0.08
MYC TARGETS V1	0.00	0.44	0.00	0.00
MYC TARGETS V2	0.00	0.10	0.00	0.00
MYOGENESIS	0.00	0.01	0.00	0.00
NOTCH SIGNALING	0.79	0.98	0.63	0.21
OXIDATIVE PHOSPHORYLATION	0.80	0.00	0.67	0.01
P53 PATHWAY	0.84	0.33	0.83	0.41
PANCREAS BETA CELLS	0.09	0.52	0.06	0.20
PEROXISOME	0.10	0.54	0.05	0.07
PI3K AKT MTOR SIGNALING	0.07	0.18	0.15	0.16
PROTEIN SECRETION	0.98	0.00	0.17	0.08
REACTIVE OXYGEN SPECIES PATHWAY	0.31	0.14	0.14	0.88
SPERMATOGENESIS	0.00	0.00	0.00	0.00
TGF BETA SIGNALING	0.87	0.66	0.89	0.00
TNFA SIGNALING VIA NFKB	0.66	0.04	0.24	0.03
UNFOLDED PROTEIN RESPONSE	0.01	0.29	0.07	0.38
UV RESPONSE DN	0.07	0.47	0.01	0.13
UV RESPONSE UP	0.13	0.00	0.21	0.41
WNT BETA CATENIN SIGNALING	0.88	0.50	0.76	0.85
XENOBIOTIC METABOLISM	0.00	0.47	0.01	0.14
