# Supplementary material for: Single-cell RNA sequencing reveals the potential mechanism of heterogeneity of immunomodulatory properties of foreskin and umbilical cord mesenchymal stromal cells
Source: Cell Biosci. 2022 Jul 22;12:115. doi: 10.1186/s13578-022-00848-w (PMC9306236; doi:10.1186/s13578-022-00848-w)
Supplement: Supplementary file 8 — Additional file 8. The differentially expressed gene between FSMSCs and HuMSCs. [file 13578_2022_848_MOESM8_ESM.xls]

gene: the symbol names of genes
p_val: the p values of genes
avg_log2FC: the log2 fold changes of genes on average. The denominator were HuMSCs.
pct.1: genes that are detected in a minimum fraction of cells in FSMSCs.
pct.2: genes that are detected in a minimum fraction of cells in HuMSCs.
p_val_adj: the adjust p values of genes
cluster: the denominator of log2FC
gene	p_val	avg_log2FC	pct.1	pct.2	p_val_adj	cluster
DCN	0.00	6.57	1.00	0.21	0.00	FSMSCs
S100A4	0.00	5.72	1.00	0.43	0.00	FSMSCs
LGALS3	0.00	4.43	1.00	0.62	0.00	FSMSCs
EFEMP1	0.00	4.30	0.99	0.23	0.00	FSMSCs
PSG5	0.00	4.28	0.97	0.02	0.00	FSMSCs
CTSK	0.00	4.24	0.99	0.03	0.00	FSMSCs
LUM	0.00	4.24	0.99	0.27	0.00	FSMSCs
MFAP5	0.00	4.02	0.99	0.22	0.00	FSMSCs
NUPR1	0.00	3.95	1.00	0.44	0.00	FSMSCs
ADM	0.00	3.86	1.00	0.45	0.00	FSMSCs
CFD	0.00	3.76	0.88	0.04	0.00	FSMSCs
ACAN	0.00	3.70	0.86	0.02	0.00	FSMSCs
OSR2	0.00	3.69	0.96	0.00	0.00	FSMSCs
FBLN1	0.00	3.66	1.00	0.42	0.00	FSMSCs
IGFBP6	0.00	3.65	1.00	0.89	0.00	FSMSCs
C1R	0.00	3.64	0.99	0.25	0.00	FSMSCs
PTGIS	0.00	3.62	0.98	0.02	0.00	FSMSCs
CRABP2	0.00	3.59	0.91	0.02	0.00	FSMSCs
AKAP12	0.00	3.57	1.00	0.89	0.00	FSMSCs
SFRP1	0.00	3.55	0.96	0.17	0.00	FSMSCs
IGFBP3	0.00	3.49	0.98	0.47	0.00	FSMSCs
CXCL12	0.00	3.49	0.96	0.02	0.00	FSMSCs
ZFP36L2	0.00	3.46	1.00	0.25	0.00	FSMSCs
LAPTM4A	0.00	3.43	1.00	0.67	0.00	FSMSCs
TXN	0.00	3.42	1.00	0.93	0.00	FSMSCs
TWIST2	0.00	3.36	0.99	0.29	0.00	FSMSCs
SERPINE2	0.00	3.36	1.00	0.71	0.00	FSMSCs
S100A6	0.00	3.34	1.00	1.00	0.00	FSMSCs
PLPP3	0.00	3.30	0.96	0.13	0.00	FSMSCs
PRRX2	0.00	3.28	1.00	0.10	0.00	FSMSCs
PLAC9	0.00	3.27	0.99	0.43	0.00	FSMSCs
ADIRF	0.00	3.26	0.99	0.53	0.00	FSMSCs
PCOLCE	0.00	3.26	1.00	0.56	0.00	FSMSCs
S100A10	0.00	3.20	1.00	0.98	0.00	FSMSCs
RPL22L1	0.00	3.19	0.99	0.71	0.00	FSMSCs
RPL23A	0.00	3.18	1.00	0.98	0.00	FSMSCs
CTSL	0.00	3.16	1.00	0.59	0.00	FSMSCs
CAV1	0.00	3.14	1.00	0.92	0.00	FSMSCs
COL1A2	0.00	3.14	1.00	0.98	0.00	FSMSCs
CD248	0.00	3.12	1.00	0.53	0.00	FSMSCs
CEBPD	0.00	3.10	0.99	0.47	0.00	FSMSCs
B2M	0.00	3.10	1.00	0.99	0.00	FSMSCs
COL6A2	0.00	3.10	1.00	0.89	0.00	FSMSCs
WNT2	0.00	3.08	0.90	0.00	0.00	FSMSCs
GPNMB	0.00	3.06	0.99	0.17	0.00	FSMSCs
SOD3	0.00	2.98	0.97	0.30	0.00	FSMSCs
C1S	0.00	2.96	0.99	0.29	0.00	FSMSCs
CRYAB	0.00	2.96	1.00	0.30	0.00	FSMSCs
CAMK2N1	0.00	2.96	0.99	0.59	0.00	FSMSCs
ZFP36L1	0.00	2.96	0.99	0.38	0.00	FSMSCs
SERPING1	0.00	2.95	0.95	0.01	0.00	FSMSCs
MGP	0.00	2.95	0.76	0.05	0.00	FSMSCs
FGF7	0.00	2.91	0.98	0.59	0.00	FSMSCs
FBLN5	0.00	2.91	0.98	0.10	0.00	FSMSCs
MGST3	0.00	2.89	1.00	0.78	0.00	FSMSCs
HLA-C	0.00	2.89	1.00	0.88	0.00	FSMSCs
DES	0.00	2.85	0.38	0.05	0.00	FSMSCs
IGFBP4	0.00	2.85	1.00	0.89	0.00	FSMSCs
LMCD1	0.00	2.83	0.94	0.17	0.00	FSMSCs
VGLL3	0.00	2.82	0.98	0.17	0.00	FSMSCs
CRLF1	0.00	2.81	0.81	0.02	0.00	FSMSCs
VIM	0.00	2.81	1.00	1.00	0.00	FSMSCs
CYB5A	0.00	2.77	0.98	0.21	0.00	FSMSCs
IFI16	0.00	2.73	1.00	0.60	0.00	FSMSCs
CEBPB	0.00	2.65	0.98	0.17	0.00	FSMSCs
ALDH1A1	0.00	2.65	0.78	0.07	0.00	FSMSCs
SELENOP	0.00	2.64	0.87	0.00	0.00	FSMSCs
ANXA4	0.00	2.60	0.99	0.25	0.00	FSMSCs
TNFRSF11B	0.00	2.58	0.94	0.67	0.00	FSMSCs
LAMA4	0.00	2.57	0.98	0.21	0.00	FSMSCs
CSTB	0.00	2.57	1.00	0.92	0.00	FSMSCs
CEMIP	0.00	2.57	0.91	0.56	0.00	FSMSCs
FBLN2	0.00	2.57	0.94	0.28	0.00	FSMSCs
GSN	0.00	2.55	0.99	0.44	0.00	FSMSCs
FHL1	0.00	2.54	0.98	0.54	0.00	FSMSCs
ADD3	0.00	2.53	0.98	0.27	0.00	FSMSCs
TMSB4X	0.00	2.51	1.00	1.00	0.00	FSMSCs
REV3L	0.00	2.48	0.95	0.27	0.00	FSMSCs
CKB	0.00	2.47	0.89	0.23	0.00	FSMSCs
MGST1	0.00	2.46	0.94	0.59	0.00	FSMSCs
IGFBP5	0.00	2.45	0.96	0.80	0.00	FSMSCs
PODN	0.00	2.45	0.92	0.00	0.00	FSMSCs
FTH1	0.00	2.44	1.00	1.00	0.00	FSMSCs
COL6A1	0.00	2.44	1.00	0.90	0.00	FSMSCs
CLDN11	0.00	2.43	0.96	0.48	0.00	FSMSCs
ANPEP	0.00	2.43	0.96	0.26	0.00	FSMSCs
RPS23	0.00	2.43	1.00	1.00	0.00	FSMSCs
HLA-B	0.00	2.43	1.00	0.92	0.00	FSMSCs
PDGFRB	0.00	2.42	0.96	0.14	0.00	FSMSCs
RPS25	0.00	2.42	1.00	0.99	0.00	FSMSCs
EEF1A1	0.00	2.41	1.00	1.00	0.00	FSMSCs
METRNL	0.00	2.40	1.00	0.68	0.00	FSMSCs
SNX9	0.00	2.39	0.99	0.46	0.00	FSMSCs
PRRX1	0.00	2.39	1.00	0.64	0.00	FSMSCs
AKR1C3	0.00	2.38	0.81	0.00	0.00	FSMSCs
COMMD6	0.00	2.37	1.00	0.78	0.00	FSMSCs
GNB2	0.00	2.37	1.00	0.55	0.00	FSMSCs
EIF3E	0.00	2.35	1.00	0.74	0.00	FSMSCs
RPS29	0.00	2.35	1.00	1.00	0.00	FSMSCs
OST4	0.00	2.33	1.00	0.96	0.00	FSMSCs
LITAF	0.00	2.33	0.98	0.41	0.00	FSMSCs
UQCRB	0.00	2.32	1.00	0.95	0.00	FSMSCs
RECK	0.00	2.32	0.99	0.51	0.00	FSMSCs
SRPX	0.00	2.32	0.94	0.08	0.00	FSMSCs
LRP1	0.00	2.32	1.00	0.64	0.00	FSMSCs
RPS7	0.00	2.32	1.00	1.00	0.00	FSMSCs
ADH5	0.00	2.31	1.00	0.84	0.00	FSMSCs
TMEM59	0.00	2.31	1.00	0.58	0.00	FSMSCs
AEBP1	0.00	2.31	0.99	0.61	0.00	FSMSCs
NDUFB3	0.00	2.30	0.98	0.36	0.00	FSMSCs
FBN2	0.00	2.30	0.76	0.34	0.00	FSMSCs
SDCBP	0.00	2.29	0.99	0.42	0.00	FSMSCs
JUNB	0.00	2.29	0.92	0.19	0.00	FSMSCs
C4orf3	0.00	2.29	1.00	0.65	0.00	FSMSCs
CD63	0.00	2.29	1.00	0.99	0.00	FSMSCs
ACKR4	0.00	2.28	0.78	0.00	0.00	FSMSCs
GTF2H5	0.00	2.27	1.00	0.62	0.00	FSMSCs
CYP1B1	0.00	2.27	0.75	0.17	0.00	FSMSCs
RHOQ	0.00	2.26	0.98	0.32	0.00	FSMSCs
PCDH18	0.00	2.26	0.93	0.04	0.00	FSMSCs
TMEM47	0.00	2.26	0.94	0.26	0.00	FSMSCs
SUMO2	0.00	2.25	1.00	0.92	0.00	FSMSCs
MALAT1	0.00	2.25	1.00	1.00	0.00	FSMSCs
AKR1C1	0.00	2.25	0.81	0.04	0.00	FSMSCs
REXO2	0.00	2.25	1.00	0.80	0.00	FSMSCs
HTRA1	0.00	2.25	0.99	0.47	0.00	FSMSCs
NQO1	0.00	2.24	0.99	0.65	0.00	FSMSCs
GNAS	0.00	2.24	1.00	0.98	0.00	FSMSCs
BNIP3L	0.00	2.24	0.99	0.53	0.00	FSMSCs
RNH1	0.00	2.23	1.00	0.94	0.00	FSMSCs
IFITM2	0.00	2.23	1.00	0.90	0.00	FSMSCs
ARPC3	0.00	2.22	1.00	0.90	0.00	FSMSCs
TPT1	0.00	2.22	1.00	1.00	0.00	FSMSCs
SLIT3	0.00	2.22	0.84	0.05	0.00	FSMSCs
PDGFRA	0.00	2.19	0.94	0.22	0.00	FSMSCs
DMKN	0.00	2.18	0.82	0.05	0.00	FSMSCs
SEC61G	0.00	2.17	1.00	0.85	0.00	FSMSCs
CTSA	0.00	2.17	1.00	0.81	0.00	FSMSCs
RPL7A	0.00	2.17	1.00	1.00	0.00	FSMSCs
SERPINF1	0.00	2.16	0.86	0.07	0.00	FSMSCs
PMP22	0.00	2.16	0.99	0.48	0.00	FSMSCs
MMP2	0.00	2.15	0.99	0.83	0.00	FSMSCs
CRTAP	0.00	2.15	0.99	0.51	0.00	FSMSCs
ELN	0.00	2.15	0.72	0.00	0.00	FSMSCs
RPL10A	0.00	2.15	1.00	0.99	0.00	FSMSCs
ITM2B	0.00	2.15	1.00	0.85	0.00	FSMSCs
PABPC1	0.00	2.15	1.00	0.96	0.00	FSMSCs
ZBTB20	0.00	2.15	0.93	0.22	0.00	FSMSCs
ITGBL1	0.00	2.14	0.91	0.14	0.00	FSMSCs
COX6C	0.00	2.14	1.00	0.92	0.00	FSMSCs
CYSTM1	0.00	2.14	0.98	0.38	0.00	FSMSCs
OAF	0.00	2.13	0.95	0.45	0.00	FSMSCs
CXXC5	0.00	2.13	0.95	0.21	0.00	FSMSCs
RPL4	0.00	2.12	1.00	0.99	0.00	FSMSCs
SLC25A3	0.00	2.12	1.00	0.97	0.00	FSMSCs
RPL34	0.00	2.11	1.00	1.00	0.00	FSMSCs
HLA-A	0.00	2.11	1.00	0.90	0.00	FSMSCs
CCNI	0.00	2.11	1.00	0.93	0.00	FSMSCs
TKT	0.00	2.11	1.00	0.94	0.00	FSMSCs
PNRC1	0.00	2.10	0.91	0.19	0.00	FSMSCs
MT-CO1	0.00	2.10	1.00	1.00	0.00	FSMSCs
CTSB	0.00	2.10	1.00	0.93	0.00	FSMSCs
NPC2	0.00	2.10	1.00	0.86	0.00	FSMSCs
TRMT112	0.00	2.09	1.00	0.68	0.00	FSMSCs
SCP2	0.00	2.09	0.99	0.47	0.00	FSMSCs
HSPB3	0.00	2.09	0.72	0.01	0.00	FSMSCs
IL6ST	0.00	2.09	0.99	0.74	0.00	FSMSCs
CD68	0.00	2.08	0.94	0.24	0.00	FSMSCs
LINC01133	0.00	2.08	0.92	0.21	0.00	FSMSCs
ATP5PD	0.00	2.08	1.00	0.87	0.00	FSMSCs
ARID5B	0.00	2.08	1.00	0.84	0.00	FSMSCs
ATP5MC2	0.00	2.07	1.00	0.93	0.00	FSMSCs
BRI3	0.00	2.07	1.00	0.97	0.00	FSMSCs
ANXA5	0.00	2.07	1.00	0.99	0.00	FSMSCs
CTSC	0.00	2.07	0.94	0.67	0.00	FSMSCs
RPL39	0.00	2.07	1.00	1.00	0.00	FSMSCs
PDE5A	0.00	2.07	0.86	0.07	0.00	FSMSCs
EIF3F	0.00	2.06	1.00	0.94	0.00	FSMSCs
RPL27	0.00	2.06	1.00	0.99	0.00	FSMSCs
SLC25A5	0.00	2.06	1.00	0.79	0.00	FSMSCs
FTL	0.00	2.06	1.00	1.00	0.00	FSMSCs
TRAM1	0.00	2.05	1.00	0.71	0.00	FSMSCs
SNX3	0.00	2.05	1.00	0.75	0.00	FSMSCs
TMEM14C	0.00	2.05	0.99	0.64	0.00	FSMSCs
RABGAP1	0.00	2.05	0.86	0.36	0.00	FSMSCs
RARRES2	0.00	2.05	0.50	0.01	0.00	FSMSCs
SKP1	0.00	2.03	1.00	0.95	0.00	FSMSCs
PCOLCE2	0.00	2.03	0.84	0.05	0.00	FSMSCs
SERPINH1	0.00	2.03	1.00	0.83	0.00	FSMSCs
RPS6	0.00	2.02	1.00	1.00	0.00	FSMSCs
WASHC3	0.00	2.02	0.97	0.35	0.00	FSMSCs
GRN	0.00	2.02	1.00	0.76	0.00	FSMSCs
HEXB	0.00	2.01	0.98	0.37	0.00	FSMSCs
NFIX	0.00	2.01	0.99	0.62	0.00	FSMSCs
ARF5	0.00	2.01	0.95	0.18	0.00	FSMSCs
PSG4	0.00	2.01	0.76	0.00	0.00	FSMSCs
HMOX1	0.00	2.01	0.82	0.19	0.00	FSMSCs
KRT19	0.00	-2.01	0.47	0.88	0.00	FSMSCs
ANKRD1	0.00	-2.12	0.03	0.55	0.00	FSMSCs
CDH2	0.00	-2.13	0.40	0.97	0.00	FSMSCs
INHBA	0.00	-2.30	0.40	0.95	0.00	FSMSCs
IER3	0.00	-2.39	0.42	0.96	0.00	FSMSCs
SERPINE1	0.00	-2.42	0.82	0.99	0.00	FSMSCs
KRT18	0.00	-3.57	0.21	0.98	0.00	FSMSCs
KRT8	0.00	-3.58	0.16	0.98	0.00	FSMSCs
