# Supplementary material for: Single-cell RNA sequencing reveals the potential mechanism of heterogeneity of immunomodulatory properties of foreskin and umbilical cord mesenchymal stromal cells
Source: Cell Biosci. 2022 Jul 22;12:115. doi: 10.1186/s13578-022-00848-w (PMC9306236; doi:10.1186/s13578-022-00848-w)
Supplement: Supplementary file 9 — Additional file 9. The differentially expressed gene between different MSC subsets. [file 13578_2022_848_MOESM9_ESM.xls]

gene: the symbol names of genes
p_val: the p values of genes
avg_log2FC: the log2 fold changes of genes on average. The denominator were other MSC subsets (except immune MSCs).
pct.1: genes that are detected in a minimum fraction of cells in immune MSCs.
pct.2: genes that are detected in a minimum fraction of cells in other MSC subsets (except immune MSCs).
p_val_adj: the adjust p values of genes
cluster: the denominator of log2FC
gene	p_val	avg_log2FC	pct.1	pct.2	p_val_adj	cluster
CFD	0.00	2.75	0.75	0.20	0.00	immune MSCs
DCN	0.00	2.51	0.84	0.38	0.00	immune MSCs
NUPR1	0.00	2.39	0.96	0.53	0.00	immune MSCs
CTSK	0.00	2.33	0.77	0.24	0.00	immune MSCs
C1R	0.00	2.18	0.86	0.40	0.00	immune MSCs
EFEMP1	0.00	2.18	0.84	0.38	0.00	immune MSCs
PSG5	0.00	2.09	0.75	0.23	0.00	immune MSCs
LUM	0.00	2.06	0.87	0.41	0.00	immune MSCs
OSR2	0.00	2.04	0.75	0.21	0.00	immune MSCs
SELENOP	0.00	1.98	0.74	0.17	0.00	immune MSCs
S100A4	0.00	1.93	0.88	0.55	0.00	immune MSCs
C1S	0.00	1.93	0.89	0.42	0.00	immune MSCs
IGFBP5	0.00	1.93	0.96	0.83	0.00	immune MSCs
COL1A2	0.00	1.93	1.00	0.98	0.00	immune MSCs
SERPING1	0.00	1.92	0.76	0.20	0.00	immune MSCs
CXCL12	0.00	1.90	0.75	0.22	0.00	immune MSCs
SOD3	0.00	1.88	0.88	0.42	0.00	immune MSCs
PLPP3	0.00	1.87	0.78	0.30	0.00	immune MSCs
FGF7	0.00	1.85	0.93	0.66	0.00	immune MSCs
MGP	0.00	1.82	0.64	0.18	0.00	immune MSCs
PTGIS	0.00	1.81	0.77	0.22	0.00	immune MSCs
FBLN2	0.00	1.80	0.87	0.40	0.00	immune MSCs
FBLN1	0.00	1.80	0.84	0.55	0.00	immune MSCs
IGFBP6	0.00	1.78	1.00	0.91	0.00	immune MSCs
AKR1C3	0.00	1.77	0.70	0.15	0.00	immune MSCs
AKAP12	0.00	1.77	0.96	0.92	0.00	immune MSCs
PCOLCE	0.00	1.75	0.90	0.65	0.00	immune MSCs
ADM	0.00	1.73	0.86	0.57	0.00	immune MSCs
TWIST2	0.00	1.72	0.82	0.44	0.00	immune MSCs
ADH1B	0.00	1.70	0.39	0.05	0.00	immune MSCs
PLAC9	0.00	1.70	0.91	0.53	0.00	immune MSCs
CRLF1	0.00	1.70	0.67	0.18	0.00	immune MSCs
GPNMB	0.00	1.69	0.83	0.34	0.00	immune MSCs
CD248	0.00	1.69	0.93	0.62	0.00	immune MSCs
CEMIP	0.00	1.69	0.91	0.61	0.00	immune MSCs
LMCD1	0.00	1.68	0.81	0.32	0.00	immune MSCs
DMKN	0.00	1.66	0.71	0.19	0.00	immune MSCs
CYB5A	0.00	1.65	0.82	0.37	0.00	immune MSCs
WNT2	0.00	1.65	0.71	0.19	0.00	immune MSCs
LGALS3	0.00	1.64	0.94	0.69	0.00	immune MSCs
LAPTM4A	0.00	1.64	0.96	0.73	0.00	immune MSCs
FBLN5	0.00	1.63	0.80	0.28	0.00	immune MSCs
FTH1	0.00	1.62	1.00	1.00	0.00	immune MSCs
IGFBP4	0.00	1.60	0.99	0.91	0.00	immune MSCs
MMP2	0.00	1.59	1.00	0.85	0.00	immune MSCs
ALDH1A1	0.00	1.59	0.63	0.22	0.00	immune MSCs
CYP1B1	0.00	1.58	0.71	0.26	0.00	immune MSCs
ACKR4	0.00	1.57	0.65	0.15	0.00	immune MSCs
MFAP5	0.00	1.57	0.84	0.38	0.00	immune MSCs
CEBPD	0.00	1.56	0.92	0.57	0.00	immune MSCs
PODN	0.00	1.56	0.73	0.19	0.00	immune MSCs
B2M	0.00	1.56	1.00	0.99	0.00	immune MSCs
ACAN	0.00	1.53	0.64	0.21	0.00	immune MSCs
SERPINF1	0.00	1.53	0.74	0.22	0.00	immune MSCs
COL1A1	0.00	1.53	1.00	1.00	0.00	immune MSCs
CTSA	0.00	1.52	0.99	0.83	0.00	immune MSCs
TNFRSF11B	0.00	1.51	0.92	0.72	0.00	immune MSCs
CRABP2	0.00	1.51	0.71	0.21	0.00	immune MSCs
SLIT3	0.00	1.51	0.73	0.19	0.00	immune MSCs
CRYAB	0.00	1.50	0.90	0.43	0.00	immune MSCs
TACC3	0.00	-1.51	0.07	0.61	0.00	immune MSCs
RRM2	0.00	-1.59	0.11	0.70	0.00	immune MSCs
TYMS	0.00	-1.59	0.29	0.77	0.00	immune MSCs
DLGAP5	0.00	-1.60	0.05	0.60	0.00	immune MSCs
CKAP2	0.00	-1.62	0.30	0.68	0.00	immune MSCs
ASPM	0.00	-1.65	0.20	0.59	0.00	immune MSCs
H2AFZ	0.00	-1.65	0.99	0.99	0.00	immune MSCs
BIRC5	0.00	-1.67	0.19	0.76	0.00	immune MSCs
CDKN3	0.00	-1.67	0.35	0.77	0.00	immune MSCs
ANLN	0.00	-1.74	0.10	0.66	0.00	immune MSCs
PBK	0.00	-1.75	0.07	0.65	0.00	immune MSCs
STMN1	0.00	-1.76	0.81	0.95	0.00	immune MSCs
CDC20	0.00	-1.76	0.13	0.65	0.00	immune MSCs
NUSAP1	0.00	-1.83	0.12	0.66	0.00	immune MSCs
UBE2S	0.00	-1.94	0.85	0.96	0.00	immune MSCs
PTTG1	0.00	-2.05	0.52	0.89	0.00	immune MSCs
TPX2	0.00	-2.09	0.30	0.76	0.00	immune MSCs
HIST1H4C	0.00	-2.12	0.93	0.94	0.00	immune MSCs
CCNB1	0.00	-2.13	0.23	0.71	0.00	immune MSCs
HIST1H1B	0.00	-2.17	0.04	0.44	0.00	immune MSCs
MKI67	0.00	-2.64	0.12	0.73	0.00	immune MSCs
CENPF	0.00	-2.74	0.15	0.73	0.00	immune MSCs
TOP2A	0.00	-2.80	0.22	0.73	0.00	immune MSCs
