# Supplementary material for: Single-cell RNA sequencing reveals the potential mechanism of heterogeneity of immunomodulatory properties of foreskin and umbilical cord mesenchymal stromal cells
Source: Cell Biosci. 2022 Jul 22;12:115. doi: 10.1186/s13578-022-00848-w (PMC9306236; doi:10.1186/s13578-022-00848-w)
Supplement: Supplementary file 10 — Additional file 10. The percentage of the variance of each PC in the population variance. [file 13578_2022_848_MOESM10_ESM.xls]

## Sheet: Sheet1
PC：the principal components
FSMSCs_PC_percentage: The percentage of the variance of each principal component in the population variance in the scRNA-seq data of FSMSCs
HuMSCs_PC_percentage: The percentage of the variance of each principal component in the population variance in the scRNA-seq data of HuMSCs
merge_PC_percentage: The percentage of the variance of each principal component in the population variance in the merged scRNA-seq
PC	FSMSCs_PC_percentage	HuMSCs_PC_percentage	merge_PC_percentage
PC_1	0.0974255	0.0594147	0.082154
PC_2	0.0309096	0.0305031	0.0177602
PC_3	0.0207675	0.015429	0.0112995
PC_4	0.0157967	0.012466	0.0074668
PC_5	0.011868	0.00897177	0.0060824
PC_6	0.0110506	0.00800759	0.0058227
PC_7	0.0085519	0.00627363	0.005161
PC_8	0.0085244	0.00566182	0.0043558
PC_9	0.0076806	0.00508668	0.0036993
PC_10	0.006533	0.00476514	0.0033844
PC_11	0.0056396	0.00425843	0.003095
PC_12	0.0051734	0.00369172	0.0029078
PC_13	0.0042524	0.0034148	0.0026585
PC_14	0.0040783	0.00330132	0.0024946
PC_15	0.0035446	0.00307547	0.0023165
PC_16	0.0032162	0.00279973	0.0022626
PC_17	0.0029569	0.00271759	0.0020293
PC_18	0.0028843	0.00244966	0.0019777
PC_19	0.0026871	0.00212851	0.0018637
PC_20	0.0026175	0.00209406	0.001807
PC_21	0.0024422	0.00201672	0.0017386
PC_22	0.002414	0.00195297	0.00171
PC_23	0.0023455	0.00185843	0.0016757
PC_24	0.0021983	0.00184709	0.0016368
PC_25	0.002156	0.00175442	0.0016015
PC_26	0.001942	0.00169701	0.0015687
PC_27	0.0019003	0.00166496	0.0015126
PC_28	0.0018699	0.00162321	0.001474
PC_29	0.0018334	0.00159967	0.0014592
PC_30	0.001738	0.00157091	0.001441
PC_31	0.0017349	0.00150993	0.0014096
PC_32	0.0017042	0.00146326	0.0013704
PC_33	0.0016265	0.00142992	0.0013451
PC_34	0.0015857	0.0013972	0.0013435
PC_35	0.0015483	0.00136819	0.0013155
PC_36	0.0015318	0.00135433	0.0013033
PC_37	0.0014828	0.00133206	0.0012815
PC_38	0.0014688	0.00129846	0.0012496
PC_39	0.001425	0.001246	0.0012382
PC_40	0.00142	0.00123669	0.001214
PC_41	0.001395	0.00122238	0.0012054
PC_42	0.0013925	0.00119912	0.0011899
PC_43	0.001368	0.00118866	0.0011737
PC_44	0.0013433	0.00118259	0.0011635
PC_45	0.0013218	0.00116685	0.0011513
PC_46	0.0013187	0.00116394	0.0011324
PC_47	0.0012958	0.00114179	0.0011274
PC_48	0.0012626	0.00112839	0.0011136
PC_49	0.0012609	0.001128	0.001105
PC_50	0.0012444	0.00111875	0.0010879
